# Supplementary material for: Detect feature edges for diagnosis of bacterial vaginosis
Source: PeerJ. 2023 Jan 17;11:e14667. doi: 10.7717/peerj.14667 (PMC9854373; doi:10.7717/peerj.14667)
Supplement: Supplemental Information 1 [file peerj-11-14667-s001.py]

# -*- coding: utf-8 -*-
"""
Created on Mon Jul  4 19:15:11 2022
@author: lj
"""
"""
Spyder Editor
https://jundongl.github.io/scikit-feature/tutorial.html
https://blog.csdn.net/qq_36962569/article/details/79881065
This is a temporary script file.
"""

import os
import numpy as np
import pandas as pd
from sklearn.model_selection import LeaveOneOut
from skfeature.function.similarity_based import reliefF
#from ReliefF import ReliefF
from sklearn import tree
from sklearn.linear_model import LogisticRegression
from sklearn import svm
from sklearn.metrics import accuracy_score
from sklearn import metrics
import warnings
#from sklearn.metrics import precision_recall_curve
#from sklearn.metrics import average_precision_score
warnings.filterwarnings("ignore")
os.chdir('..\\..') # set the path to file folder of ASV_pair_name.csv and ASV_features.csv
ASV_freatures=pd.read_csv('ASV_features.csv')
ASV_pair_name=pd.read_csv('ASV_pair_name.csv')
ASV_pair_name=ASV_pair_name.values
features=ASV_freatures.values
subjects=features[:,0]
features=np.delete(features,[0],axis=1)

#divide the subjects into three types
SBV=[53,3,127,128,130,135,59,5,112,116,35,55,15,17,40];
ABV=[77,82,12,23,27,60]
H=[96,7,49,52]
BV=SBV+ABV
labels=["SBV","ABV","BV","H"]
groups=[SBV,ABV,BV,H]

#divide experiments into SBV vs. ABV , ABV vs. BV,  SBV vs. H and BV vs.H 
for s1 in range(3):
    for s2 in range(s1+1,4):
        if not ((s1==0 and s2==2) or (s1==1 and s2==2)):
            sites1=[np.where(subjects==i)[0][0] for i in groups[s1]]
            sites2=[np.where(subjects==i)[0][0] for i in groups[s2]]
            X=features[sites1+sites2,:]
            Y=list(np.repeat(1,len(sites1)))+list(np.repeat(0,len(sites2)))                       
            fname=labels[s1]+'_'+labels[s2]+'_'
            Y=np.array(Y)
            
            # use Decision Tree and reliefF methods to select importance network edges
            loo = LeaveOneOut()
            k=1
            for train, test in loo.split(X):
                X_train=X[train,:]
                y_train=Y[train]
                clf =tree.DecisionTreeClassifier(criterion="entropy", max_depth=3)
                # Train Decision Tree 
                clf = clf.fit(X_train,y_train)
                # Train reliefF   
                score=reliefF.reliefF(X_train,y_train)
                # save the  importance values of each run
                if k==1:
                    feature_import_DecisionTree=clf.feature_importances_
                    feature_import_reliefF=score
                else:
                    feature_import_DecisionTree=np.row_stack((feature_import_DecisionTree,clf.feature_importances_))
                    feature_import_reliefF=np.row_stack((feature_import_reliefF,score))
                k=k+1
            #average the importance values across all runs 
            Mean_DecisionTree=np.mean(feature_import_DecisionTree,axis=0)
            Mean_reliefF=np.mean(feature_import_reliefF,axis=0)   
            ASV_import_DecisionTree=pd.DataFrame(Mean_DecisionTree,index=ASV_pair_name)
            ASV_import_reliefF=pd.DataFrame(Mean_reliefF,index=ASV_pair_name)
            # output the network edges with mean importance value
            ASV_import_DecisionTree.to_csv(fname+'importance_DecisionTree.csv')
            ASV_import_reliefF.to_csv(fname+'importance_reliefF.csv')
            
            # sort the the importance values
            idx_DecisionTree=np.argsort(-Mean_DecisionTree)
            idx_reliefF=np.argsort(-Mean_reliefF)  
            
            #verify network edges selected by decision tree
            ACC_SVM=[]
            ACC_LG=[]
            # choose network edges with the mean importance value in top 5, 10, 15,20 and 25 
            for num_fea in [5,10,15,20,25]:
                y_test=[]
                y_predict_SVM=[]
                y_predict_LG=[]
                #implement 20 times 
                for j in range(20):
                    loo = LeaveOneOut()
                    for train, test in loo.split(X):
                        X_train=X[train,:]
                        y_train=Y[train]
                        X_test=X[test,:]
                        y_test.append(Y[test])
                        clf = svm.SVC()
                        clf.fit(X_train[:,idx_DecisionTree[0:num_fea]],y_train)
                        y_predict_SVM.append(clf.predict(X_test[:,idx_DecisionTree[0:num_fea]]))
                        clf = LogisticRegression(class_weight='balanced')
                        clf.fit(X_train[:,idx_DecisionTree[0:num_fea]],y_train)
                        y_predict_LG.append(clf.predict(X_test[:,idx_DecisionTree[0:num_fea]]))
                #calculate the meausres and save them
                ACC_SVM.append([accuracy_score(y_test, y_predict_SVM),metrics.precision_score(y_test,y_predict_SVM),metrics.recall_score(y_test, y_predict_SVM),metrics.f1_score(y_test,y_predict_SVM)])                       
                ACC_LG.append([accuracy_score(y_test, y_predict_LG),metrics.precision_score(y_test,y_predict_LG),metrics.recall_score(y_test, y_predict_LG),metrics.f1_score(y_test,y_predict_LG)]) 

            results_SVM_DT=pd.DataFrame(ACC_SVM,columns=['Acc','Pre','Recall','F'])       
            results_LG_DT=pd.DataFrame(ACC_LG,columns=['Acc','Pre','Recall','F'])       
            results_SVM_DT.to_csv(fname+'DecisionTree_SVM_AC.csv')
            results_LG_DT.to_csv(fname+'DecisionTree_LG_AC.csv')       
    
            ##verify network edges selected by reliefF
            ACC_SVM=[]
            ACC_LG=[]
            for num_fea in [5,10,15,20,25]:
                y_test=[]
                y_predict_SVM=[]
                y_predict_LG=[]
                for j in range(20):
                    loo = LeaveOneOut()
                    for train, test in loo.split(X):
                        X_train=X[train,:]
                        y_train=Y[train]
                        X_test=X[test,:]
                        y_test.append(Y[test])
                        clf = svm.SVC()
                        clf.fit(X_train[:,idx_reliefF[0:num_fea]],y_train)
                        y_predict_SVM.append(clf.predict(X_test[:,idx_reliefF[0:num_fea]]))
                        #acp1.append(accuracy_score(y_test, y_predict))
                        clf = LogisticRegression(class_weight='balanced')
                        clf.fit(X_train[:,idx_reliefF[0:num_fea]],y_train)
                        y_predict_LG.append(clf.predict(X_test[:,idx_reliefF[0:num_fea]]))
                ACC_SVM.append([accuracy_score(y_test, y_predict_SVM),metrics.precision_score(y_test,y_predict_SVM),metrics.recall_score(y_test, y_predict_SVM),metrics.f1_score(y_test,y_predict_SVM)])                       
                ACC_LG.append([accuracy_score(y_test, y_predict_LG),metrics.precision_score(y_test,y_predict_LG),metrics.recall_score(y_test, y_predict_LG),metrics.f1_score(y_test,y_predict_LG)]) 
            #output the measures of Verifications 
            results_SVM_RE=pd.DataFrame(ACC_SVM,columns=['Acc','Pre','Recall','F'])       
            results_LG_RE=pd.DataFrame(ACC_LG,columns=['Acc','Pre','Recall','F'])       
            results_SVM_RE.to_csv(fname+'reliefF_SVM_AC.csv')
            results_LG_RE.to_csv(fname+'reliefF_LG_AC.csv')
            
            # output tables 2,4,6 and 8
            results_SVM_DT=np.round(results_SVM_DT,2)
            results_SVM_RE=np.round(results_SVM_RE,2)
            results_LG_RE=np.round(results_LG_RE,2)
            results_LG_DT=np.round(results_LG_DT,2)
            
            evaluation_index_DT=[]#np.zeros(results_SVM_DT.shape)
            evaluation_index_RE=[]#np.zeros(results_SVM_DT.shape)
            for i in range(5):
                for j in range(4):
                    evaluation_index_SVM.append(str(results_SVM_DT.values[i,j]) +'/' + str(results_SVM_RE.values[i,j]))
                    evaluation_index_LG.append(str(results_LG_DT.values[i,j]) +'/' + str(results_LG_RE.values[i,j]))
            evaluation_index_SVM=np.array(evaluation_index_SVM)
            evaluation_index_LG=np.array(evaluation_index_LG)
            evaluation_index_SVM=pd.DataFrame(evaluation_index_SVM.reshape(results_SVM_DT.shape),columns=['Acc','Pre','Recall','F'])
            evaluation_index_LG=pd.DataFrame(evaluation_index_LG.reshape(results_SVM_DT.shape),columns=['Acc','Pre','Recall','F'])
            
            pd.concat([evaluation_index_SVM,evaluation_index_LG],axis=1).to_csv(fname+'Classification evaluation.csv')
    

        
        
