# Supplementary material for: Detect feature edges for diagnosis of bacterial vaginosis
Source: PeerJ. 2023 Jan 17;11:e14667. doi: 10.7717/peerj.14667 (PMC9854373; doi:10.7717/peerj.14667)
Supplement: Supplemental Information 3 [file peerj-11-14667-s003.csv]

subject	week	day	type	Lactobacillus.iners	Lactobacillus.crispatus	CP019058_s	Gardnerella.vaginalis	Atopobium.vaginae	Bifidobacterium.bifidum	ADEV_s	Lactobacillus.fornicalis	ADGP_s	Lactobacillus.jensenii	JWEZ_s	AFUG_s	Aerococcus.christensenii	AY958888_s	CP006809_s	Staphylococcus.lugdunensis	AEDQ_s	Leptotrichia.amnionii	LBMT_s	DQ666092_s	Enterococcus.faecalis	Mageeibacillus.indolicus	KQ960846_s	Prevotella.amnii	Streptococcus.agalactiae	Staphylococcus.epidermidis	AY959069_s	Lactobacillus.gasseri	Veillonella.montpellierensis	Dialister.micraerophilus	Prevotella.bivia	KQ959671_s	KQ959647_s	Staphylococcus.argenteus	Finegoldia.magna	LT635772_s	Peptostreptococcus.anaerobius	Prevotella.timonensis	JH591066_s	CP017639_s	Proteus.mirabilis	Dialister.propionicifaciens	Micrococcus.aloeverae	Sneathia.sanguinegens	Gemella.haemolysans	JRNP_s
53	1	1	SBV	110	0	1372	193	256	0	495	0	98	0	0	0	10	68	0	0	6	268	0	0	0	18	0	5	0	0	0	0	0	0	0	1	12	0	0	0	0	0	0	0	0	0	0	0	0	36
53	1	3	SBV	50	0	1104	113	299	0	438	0	16	0	0	0	6	117	0	0	11	97	0	0	0	39	0	1	0	0	0	0	0	0	0	1	21	0	0	0	0	0	0	0	0	0	0	0	0	8
53	1	4	SBV	19	0	1438	142	352	0	409	0	13	0	0	0	6	63	0	0	14	42	0	0	0	16	0	0	0	0	0	0	0	0	0	1	9	0	0	0	0	0	0	0	0	0	0	0	0	8
53	1	5	SBV	120	0	858	74	473	0	334	0	32	0	0	0	17	77	0	0	8	105	0	0	0	10	0	2	0	0	0	0	0	0	0	8	9	0	0	0	0	0	0	0	0	0	0	0	0	20
53	1	6	SBV	100	0	1213	105	899	0	566	0	49	0	0	0	9	58	0	0	12	33	0	0	0	4	0	0	0	0	0	0	0	0	0	1	15	0	0	0	0	0	0	0	0	0	0	0	0	21
53	1	7	SBV	1799	0	522	36	265	0	400	0	3	0	0	0	24	23	0	0	6	69	0	0	0	1	0	2	0	0	0	0	0	0	0	0	6	0	0	0	0	0	0	0	0	0	0	0	0	24
53	2	1	SBV	136	0	1079	267	320	0	591	0	36	0	0	0	2	17	0	0	6	8	0	0	0	2	0	1	0	0	0	0	0	0	0	2	20	0	0	0	0	0	0	0	0	0	0	0	0	25
53	2	2	SBV	223	0	1203	250	503	0	483	1	8	0	0	0	3	30	0	0	11	26	0	0	0	19	5	1	0	0	0	0	0	0	0	3	44	0	0	0	0	0	0	0	0	0	0	0	0	9
53	2	3	SBV	83	0	808	170	525	0	233	0	26	0	0	0	2	90	0	0	13	58	0	0	0	15	4	4	0	0	0	0	0	0	0	0	30	0	0	0	0	0	0	0	0	0	0	0	0	62
53	2	4	SBV	31	0	522	80	396	0	179	0	23	0	0	1	4	75	0	0	4	32	0	0	0	11	0	1	0	0	0	0	0	0	0	1	13	0	1	0	0	0	0	0	0	0	0	0	0	21
53	2	5	SBV	93	0	1592	168	936	0	281	0	32	0	0	0	6	72	0	0	11	18	0	0	0	9	1	0	0	0	0	0	0	0	0	1	19	0	0	0	0	0	0	0	0	0	0	0	0	46
53	2	6	SBV	95	0	818	81	461	0	161	0	12	0	0	0	3	59	0	0	10	34	0	0	0	5	1	0	0	0	0	0	0	0	0	1	6	0	0	0	0	0	0	0	0	0	0	0	0	44
53	2	7	SBV	73	0	950	73	383	0	261	0	11	0	0	0	2	69	0	0	15	17	0	0	0	7	1	0	0	0	0	0	0	0	0	0	17	0	0	0	0	0	0	0	0	0	0	0	0	17
53	3	1	SBV	21	0	615	52	466	0	255	0	18	0	0	0	4	43	0	0	9	17	0	0	0	1	0	2	0	0	0	0	0	0	0	2	13	0	0	0	0	0	0	0	0	0	0	0	0	23
53	3	2	SBV	23	0	955	116	830	0	499	0	5	0	0	0	8	101	0	0	23	20	0	0	0	7	0	1	0	0	0	0	0	0	0	2	33	0	0	0	0	0	0	0	0	0	0	0	0	19
53	3	3	SBV	64	0	312	41	287	0	317	0	13	0	0	0	3	56	0	0	9	14	0	0	0	8	0	0	0	0	0	0	0	0	0	0	6	0	0	0	0	0	0	0	0	0	0	0	0	9
53	3	4	SBV	22	0	292	54	173	0	231	0	7	0	0	0	1	38	0	0	7	6	0	0	0	2	0	0	0	0	0	0	0	0	0	3	8	0	0	0	0	0	0	0	0	0	0	0	0	4
53	3	5	SBV	66	0	226	29	265	0	227	1	8	0	0	0	0	29	0	0	1	21	0	0	0	5	1	0	0	0	0	0	0	0	0	0	3	0	0	0	0	0	0	0	0	0	0	0	0	9
53	3	6	SBV	69	0	440	36	235	0	208	0	8	0	0	0	0	52	0	0	5	23	0	0	0	11	0	0	0	0	0	0	0	0	0	2	6	0	0	0	0	0	0	0	0	0	0	0	0	20
53	3	7	SBV	61	0	143	23	136	0	123	0	5	0	0	0	0	21	0	0	2	7	0	0	0	0	0	0	0	0	0	0	0	0	0	0	1	0	0	0	0	0	0	0	0	0	0	0	0	17
53	4	1	SBV	38	0	528	75	395	0	471	0	16	0	0	0	5	100	0	0	11	43	0	0	0	11	0	0	0	0	0	0	0	0	0	3	11	0	0	0	0	0	0	0	0	0	0	0	0	13
53	4	2	SBV	26	6	92	25	77	0	134	0	33	0	0	8	4	86	0	0	14	0	0	0	0	9	0	0	0	0	0	0	0	1	0	0	0	0	0	0	0	0	0	0	0	0	0	0	0	5
53	4	3	SBV	46	5	151	47	68	0	204	0	45	0	0	14	4	101	0	0	12	0	0	0	0	12	0	1	0	0	0	0	0	2	0	4	0	0	0	0	0	0	0	0	0	0	0	0	0	6
53	4	4	SBV	96	2	115	31	65	0	186	0	54	0	0	13	15	80	0	0	9	0	0	0	0	1	0	1	0	0	0	0	0	1	0	6	1	0	0	0	0	0	0	0	0	0	0	0	0	19
53	4	5	SBV	88	2	123	32	79	0	183	0	24	0	0	9	7	94	0	0	2	0	0	0	0	19	0	1	0	0	0	0	0	4	0	2	0	0	0	0	0	0	0	0	1	0	0	0	0	18
53	4	6	SBV	151	5	153	48	39	0	181	0	78	0	0	35	16	129	0	0	6	0	0	0	0	16	2	6	0	0	0	0	0	2	0	9	0	0	0	0	0	0	0	0	0	0	0	0	0	19
53	4	7	SBV	303	0	127	20	17	0	136	0	64	0	0	28	8	75	0	0	13	0	0	0	0	10	1	7	0	0	0	0	0	5	0	9	0	0	0	0	0	0	0	0	0	0	0	0	0	29
53	5	1	SBV	78	0	20	7	1	0	14	0	13	0	0	23	1	5	0	0	2	0	0	0	0	0	4	0	0	0	0	0	0	0	0	0	0	0	0	0	0	0	0	0	0	0	0	0	0	1
53	5	2	SBV	1118	3	37	10	2	0	54	0	12	0	0	1	41	6	0	0	5	0	0	0	0	0	2	2	0	0	0	0	0	2	0	0	1	0	0	0	0	0	0	0	0	0	0	0	0	6
53	5	3	SBV	675	15	58	18	8	0	171	0	50	0	0	28	28	28	0	0	40	0	0	0	0	6	0	12	0	0	0	0	0	0	0	1	1	0	0	0	0	0	0	0	0	0	0	0	0	3
53	5	4	SBV	176	7	61	19	11	0	175	0	33	0	0	36	14	112	0	0	82	1	0	0	0	18	1	1	0	0	0	0	0	0	0	2	1	0	0	0	0	0	0	0	0	0	0	0	0	11
53	5	5	SBV	93	2	58	19	9	0	233	0	41	0	0	13	8	110	0	0	50	1	0	0	0	39	1	3	0	1	0	0	0	1	0	2	1	0	0	0	0	0	0	0	0	0	0	0	0	8
53	5	6	SBV	72	1	81	25	28	0	232	0	31	0	0	2	11	145	0	0	66	2	0	0	0	49	2	3	0	0	0	0	0	1	0	6	2	0	0	0	0	0	0	0	0	0	0	0	0	3
53	6	1	SBV	341	0	38	8	2	0	167	0	2	0	0	0	7	58	0	0	18	3	0	0	0	7	0	1	0	0	0	0	0	2	0	7	0	0	0	0	0	0	0	0	0	0	0	0	0	14
53	6	2	SBV	893	1	34	10	3	0	127	0	1	0	0	1	5	33	0	0	9	4	0	0	0	2	2	7	0	0	0	0	0	13	0	1	0	0	0	0	0	0	0	0	0	0	0	0	0	9
53	6	3	SBV	2017	5	3	0	0	0	4	0	0	0	0	0	2	0	0	0	0	0	0	0	0	1	0	0	0	0	0	0	0	0	0	0	0	0	0	0	0	0	0	0	0	0	0	0	0	0
53	6	4	SBV	1705	17	0	0	0	0	0	0	0	0	0	0	0	0	0	0	0	0	0	0	0	0	0	0	0	0	0	0	0	0	0	0	0	0	0	0	0	0	0	0	0	0	0	0	0	0
53	6	5	SBV	1265	13	2	0	0	0	2	0	1	0	0	0	0	0	0	0	0	0	0	0	0	0	0	0	0	0	0	0	0	0	0	0	0	0	0	0	0	0	0	0	0	0	0	0	0	0
53	6	6	SBV	2296	8	5	1	2	0	13	0	1	0	0	1	21	6	0	0	3	0	0	0	0	0	0	0	0	1	0	0	0	1	0	0	0	0	0	0	0	0	0	1	0	0	0	0	0	0
53	6	7	SBV	2150	8	4	1	0	0	6	0	0	0	0	0	7	2	0	0	1	0	0	0	0	0	0	0	0	1	0	0	0	1	0	0	0	0	0	0	0	0	0	1	0	0	0	0	0	0
53	7	1	SBV	2251	54	1	0	0	0	4	0	0	0	0	0	8	1	0	0	1	0	0	0	0	0	0	0	0	0	0	0	0	0	0	0	0	0	0	0	0	0	0	0	0	0	0	0	0	0
53	7	2	SBV	1412	21	3	0	0	0	0	0	0	0	0	0	4	0	0	0	1	0	0	0	0	0	0	0	0	0	0	0	0	0	0	0	0	0	0	0	0	0	0	0	0	0	0	0	0	0
53	7	4	SBV	1864	206	0	0	0	0	4	0	0	0	0	0	2	0	0	0	0	0	0	0	0	0	0	0	0	0	0	0	0	0	0	0	0	0	0	0	0	0	0	0	0	0	0	0	0	0
53	7	5	SBV	784	765	0	0	0	0	0	0	0	0	0	0	25	0	0	0	0	0	0	0	0	1	0	0	0	0	0	0	0	0	0	0	0	0	0	0	0	0	0	0	0	0	0	0	0	0
53	7	6	SBV	547	595	0	0	0	0	0	0	0	0	0	0	13	0	0	0	0	0	0	0	0	0	0	0	0	0	0	0	0	0	0	0	0	0	0	0	0	0	0	0	0	0	0	0	0	0
53	7	7	SBV	896	174	2	3	0	0	37	0	0	0	0	0	1087	1	0	0	0	0	0	0	0	0	0	0	0	0	0	0	0	2	0	0	0	0	0	0	0	0	0	0	3	0	0	0	0	0
53	8	1	SBV	992	102	0	6	0	0	43	0	0	0	0	0	332	1	0	0	1	0	0	0	0	1	0	0	0	0	0	0	0	2	0	0	0	0	0	0	0	0	0	0	0	0	0	0	0	0
53	8	2	SBV	1604	446	1	4	0	0	44	0	0	0	0	0	501	1	0	0	0	0	0	0	0	0	0	0	0	0	0	0	0	2	0	0	0	0	0	0	0	0	0	0	0	0	0	0	0	0
53	8	3	SBV	2016	316	3	8	0	0	13	0	0	0	0	0	269	1	0	0	1	0	0	0	0	0	0	0	0	0	0	0	0	2	0	0	0	0	0	0	0	0	0	0	0	0	0	0	0	0
53	8	4	SBV	1463	361	1	0	0	0	2	0	0	0	0	0	33	1	0	0	0	0	0	0	0	0	0	0	0	0	0	0	0	3	0	0	0	0	0	0	0	0	0	1	0	0	0	0	0	0
53	8	5	SBV	1321	468	0	1	0	0	10	0	0	0	0	0	129	1	0	0	0	0	0	0	0	0	0	0	0	0	0	0	0	0	0	0	0	0	0	0	0	0	0	0	0	0	0	0	0	0
53	8	6	SBV	1016	593	0	13	0	0	22	0	0	0	0	0	388	1	0	0	1	0	0	0	0	2	0	0	0	0	0	0	0	8	0	0	0	0	0	0	0	0	0	0	0	0	0	0	0	0
53	8	7	SBV	1470	903	1	6	0	0	37	0	0	0	0	0	217	2	0	0	0	0	0	0	0	0	0	0	0	0	0	0	0	4	0	0	0	0	0	0	0	0	0	0	0	0	0	0	0	0
53	9	1	SBV	874	144	5	28	0	0	42	0	0	0	0	0	84	1	0	0	1	0	0	0	0	0	0	0	0	0	0	0	0	0	0	0	0	0	0	0	0	0	0	0	3	0	0	0	0	0
53	9	2	SBV	1107	154	0	45	0	0	63	0	0	0	0	0	113	3	0	0	0	0	0	0	0	0	0	0	0	0	0	0	0	0	0	0	0	0	0	0	0	0	0	0	0	0	0	0	0	0
53	9	3	SBV	1007	99	2	40	1	0	71	0	0	0	0	2	89	0	0	0	0	0	0	0	0	0	0	0	0	0	0	0	0	0	0	0	0	0	0	0	0	0	0	0	0	0	0	0	0	0
53	9	4	SBV	2076	205	3	7	0	0	25	0	0	0	0	0	10	1	0	0	3	0	0	0	0	0	0	0	0	0	0	0	0	0	0	0	0	0	0	0	0	0	0	0	2	0	0	0	0	0
53	9	5	SBV	1605	302	3	12	0	0	36	0	0	0	0	0	131	2	0	0	0	0	0	0	0	0	0	0	0	0	0	0	0	3	0	0	0	0	0	0	0	0	0	0	0	0	0	0	0	0
53	9	6	SBV	2117	233	2	14	0	0	28	0	0	0	0	1	20	4	0	0	1	0	0	0	0	0	0	0	0	0	0	0	0	0	0	0	0	0	0	0	0	0	0	0	0	0	0	0	0	0
53	9	7	SBV	1084	487	3	11	0	0	37	0	0	0	0	1	328	3	0	0	0	0	0	1	0	1	0	0	0	0	0	0	0	0	0	0	0	0	0	0	0	0	0	1	0	0	0	0	0	0
53	10	1	SBV	598	59	1	24	0	0	145	0	0	0	0	0	463	4	0	0	2	0	0	0	0	2	0	0	0	0	0	0	0	3	0	0	0	0	0	0	0	0	0	2	0	0	0	0	0	0
53	10	2	SBV	620	64	3	27	1	0	116	0	0	0	0	0	455	8	0	0	3	0	0	0	0	2	0	0	0	0	0	0	0	7	0	0	0	0	0	0	0	0	0	1	0	0	0	0	0	0
53	10	3	SBV	591	48	3	23	0	0	175	0	0	0	0	0	637	1	0	0	7	0	0	0	0	9	0	0	0	1	0	0	0	11	0	0	0	0	0	0	0	0	0	0	0	0	0	0	0	0
53	10	4	SBV	573	32	5	26	0	0	91	0	0	0	0	0	345	2	0	0	1	0	0	0	0	0	0	0	0	0	0	0	0	1	0	0	0	0	0	0	0	0	0	0	0	0	0	0	0	0
53	10	5	SBV	422	16	2	18	1	0	112	0	0	0	0	0	213	0	0	0	2	0	0	0	0	1	0	0	0	0	0	0	0	0	0	0	0	0	0	0	0	0	0	0	1	0	0	0	0	0
53	10	6	SBV	780	8	1	46	0	0	239	0	0	0	0	0	413	1	0	0	0	0	0	0	0	0	0	0	0	0	0	0	0	0	0	0	0	0	0	0	0	0	0	0	0	0	0	0	0	0
53	10	7	SBV	452	3	3	14	0	0	109	0	0	0	0	0	185	3	0	0	1	0	0	0	0	0	0	0	0	0	0	0	0	1	0	0	0	0	0	0	0	0	0	0	0	0	0	0	0	0
3	1	2	SBV	2802	834	40	1	0	0	6	15	0	95	0	0	2	0	0	0	0	0	0	0	0	0	0	0	0	0	0	0	1	1	0	0	0	0	0	0	0	0	0	0	0	0	0	0	0	0
3	1	3	SBV	2226	1069	20	1	0	0	6	3	0	34	0	0	0	0	0	0	0	0	0	0	0	0	0	0	0	0	0	2	0	0	0	0	0	0	0	0	0	0	0	0	0	0	0	0	0	0
3	1	5	SBV	1115	11	409	10	0	0	31	1	0	4	0	0	16	0	0	0	0	0	0	0	0	0	0	2	45	0	0	0	74	2	1	1	0	0	0	0	0	0	0	0	0	0	0	16	0	0
3	1	6	SBV	388	6	874	9	24	0	104	0	0	0	0	0	10	0	1	0	0	1	0	0	0	0	2	1	0	0	0	0	42	9	9	6	0	0	0	0	0	0	0	0	0	0	0	43	0	0
3	2	1	SBV	37	4	1328	16	50	0	271	1	0	1	0	0	3	0	0	0	0	1	0	0	0	0	0	6	0	0	0	0	2	0	24	3	0	0	0	0	0	0	0	0	0	0	0	2	0	0
3	2	2	SBV	880	21	1018	18	37	0	224	4	0	10	0	0	1	0	0	0	0	0	0	0	0	0	0	3	0	0	0	0	0	1	3	5	0	0	0	0	0	0	0	0	0	0	0	9	0	0
3	2	3	SBV	2105	33	727	11	3	0	264	6	0	13	0	0	5	0	2	0	0	0	0	0	0	0	1	1	0	0	0	1	0	0	1	1	0	0	0	0	0	0	0	0	0	0	0	3	0	0
3	2	4	SBV	2558	27	401	8	1	0	234	11	0	35	0	0	4	0	4	0	0	0	0	0	0	0	0	0	1	0	0	4	0	0	0	0	0	0	0	0	0	0	0	0	0	0	0	2	0	0
3	2	5	SBV	2551	31	233	10	0	0	122	13	0	46	0	0	3	0	4	0	0	0	0	0	0	0	0	1	0	0	0	3	0	0	0	1	0	0	0	0	0	0	0	0	0	0	0	0	0	0
3	2	7	SBV	3640	62	18	0	0	0	3	39	0	34	0	0	1	0	2	0	0	0	0	0	0	0	0	1	0	0	0	4	0	0	0	0	0	0	0	0	0	0	0	0	0	0	0	0	0	0
3	3	1	SBV	2163	519	223	6	0	0	48	52	0	272	0	0	3	0	4	0	0	0	0	0	0	0	0	0	0	0	0	4	0	0	0	0	0	0	0	0	0	0	0	0	0	0	0	0	0	0
3	3	2	SBV	2065	655	109	4	1	0	32	62	0	233	0	0	6	0	4	0	0	0	0	0	0	0	0	0	0	0	0	9	0	0	0	0	0	0	0	0	0	0	0	0	0	0	0	0	0	0
3	3	3	SBV	1320	587	54	2	2	0	5	25	0	124	0	0	3	0	4	0	0	0	0	0	0	0	0	0	0	0	0	2	0	0	0	0	0	0	0	0	0	0	0	0	0	0	0	0	0	0
3	3	4	SBV	1814	12	137	17	0	0	1	24	0	4	0	0	20	0	2	0	0	0	0	0	0	0	0	1	9	0	0	0	0	0	0	0	0	0	0	0	0	0	0	0	0	0	0	0	0	0
3	3	5	SBV	3453	27	77	3	0	1	5	33	0	10	0	0	1	0	2	0	0	0	0	0	0	0	0	0	2	0	0	1	0	0	0	0	0	0	0	0	0	0	0	0	0	0	0	0	0	0
3	3	6	SBV	3795	58	31	2	0	0	1	17	0	17	0	0	0	0	1	0	0	0	0	0	0	0	0	0	1	0	0	1	0	0	0	0	0	0	0	0	0	0	0	0	0	0	0	0	0	0
3	3	7	SBV	2404	296	216	7	1	0	53	49	0	188	0	0	5	0	12	0	0	0	0	0	0	0	0	0	0	0	0	15	0	1	0	0	0	0	0	0	0	0	0	0	0	0	0	1	0	0
3	4	1	SBV	3031	244	21	0	5	1	3	31	0	137	0	0	1	0	11	0	0	0	0	0	0	0	0	0	0	0	0	3	0	0	0	0	0	0	0	0	0	0	0	0	0	0	0	0	0	0
3	4	3	SBV	1728	448	13	0	2	0	0	16	0	105	0	0	0	0	9	0	0	0	0	0	0	0	0	0	0	0	0	10	0	0	0	0	0	0	0	0	0	0	0	0	0	0	0	0	0	0
3	4	4	SBV	1430	502	6	1	1	0	0	22	0	84	0	0	0	0	11	0	0	0	0	0	0	0	0	0	0	0	0	6	0	0	0	0	0	0	0	0	0	0	0	0	0	0	0	0	0	0
3	4	5	SBV	2433	341	26	1	2	0	1	19	0	117	0	0	0	0	3	0	0	0	0	0	0	0	0	1	0	0	0	5	0	0	0	0	0	0	0	0	0	0	0	0	0	0	0	0	0	0
3	4	6	SBV	1769	327	185	2	2	0	0	25	0	470	0	0	35	0	3	0	0	0	0	0	0	0	0	1	17	18	0	1	3	1	2	0	0	0	0	0	0	0	0	0	0	0	0	0	0	0
3	4	7	SBV	1733	160	281	8	10	0	2	20	0	90	0	0	43	0	0	0	0	0	0	0	0	0	0	0	27	14	0	2	7	1	2	0	0	0	0	0	0	0	0	0	0	0	0	0	0	0
3	5	1	SBV	794	131	443	9	51	0	5	1	0	21	0	0	50	0	1	0	0	0	0	0	0	0	0	0	2	0	0	2	5	10	61	0	0	0	0	0	0	0	0	0	0	0	0	0	0	0
3	5	2	SBV	22	21	85	3	1	0	0	2	0	0	0	0	87	0	0	0	0	0	0	0	0	0	0	0	161	0	0	0	0	0	0	0	0	0	0	0	0	0	0	0	0	0	0	0	0	0
3	5	3	SBV	1850	6	595	21	0	0	1	4	0	1	0	0	42	0	0	0	0	0	0	0	0	0	0	0	20	0	0	0	0	0	0	0	0	0	0	0	0	0	0	0	0	0	0	0	0	0
3	5	4	SBV	2664	15	195	5	1	0	1	7	0	14	0	0	14	0	1	0	0	0	0	0	0	0	0	1	0	0	0	1	0	0	0	0	0	0	0	0	0	0	0	0	0	0	0	0	0	0
3	5	5	SBV	3297	17	201	4	4	0	1	15	0	7	0	0	3	0	3	0	0	0	0	0	0	0	0	1	2	0	0	0	0	0	0	0	0	0	0	0	0	0	0	0	0	0	0	0	0	0
3	5	6	SBV	4063	31	133	6	2	0	1	33	0	1	0	0	12	0	1	0	0	0	0	0	0	0	0	1	1	0	0	0	0	1	0	1	0	0	0	0	0	0	0	0	0	0	0	0	0	0
3	5	7	SBV	3394	28	91	1	3	0	1	20	0	4	0	0	5	0	0	0	0	0	0	0	0	0	0	0	0	0	0	1	0	3	0	0	0	0	0	0	0	0	0	0	0	0	0	0	0	0
3	6	1	SBV	2755	110	113	2	4	0	1	29	0	18	0	0	3	0	8	0	0	0	0	0	0	0	0	0	0	0	0	8	0	1	1	2	0	0	0	0	0	0	0	0	0	0	0	0	0	0
3	6	2	SBV	1791	327	351	2	22	0	4	60	0	22	0	0	7	0	12	0	0	0	0	0	0	0	0	38	0	0	0	13	0	3	0	1	0	0	0	0	0	0	0	0	0	0	0	0	0	0
3	6	3	SBV	1692	1091	545	3	22	1	3	92	0	38	0	0	11	0	16	0	0	0	0	0	0	0	2	25	0	0	0	23	0	1	0	2	0	0	0	0	0	0	0	0	0	0	0	0	0	0
3	6	4	SBV	2289	35	592	10	27	0	3	130	0	14	0	0	11	0	6	0	0	0	0	0	0	0	0	0	0	0	0	8	1	0	0	1	0	0	0	0	0	0	0	0	0	0	0	0	0	0
3	6	5	SBV	1891	303	452	6	22	1	1	47	0	25	0	0	10	0	17	0	0	0	0	0	0	0	0	28	0	0	0	6	0	2	0	6	0	0	0	0	0	0	0	0	0	0	0	0	0	0
3	6	6	SBV	1909	119	417	5	21	0	2	65	0	12	0	0	5	0	29	0	0	0	0	0	0	0	0	10	0	0	0	25	1	3	1	0	0	0	0	0	0	0	0	0	0	0	0	0	0	0
3	6	7	SBV	1407	895	455	2	31	1	0	98	0	31	0	0	10	0	18	0	0	0	0	0	0	0	2	19	0	0	0	20	0	4	0	5	0	0	0	0	0	0	0	0	0	0	0	0	0	0
3	7	1	SBV	86	671	1545	3	36	1	2	23	0	3	0	0	124	0	9	0	0	0	0	0	0	0	0	4	0	0	0	4	0	0	0	1	0	0	0	0	0	0	0	0	0	0	0	0	0	0
3	7	2	SBV	73	1435	1110	1	43	1	5	19	0	23	0	0	59	0	2	0	0	0	0	0	0	0	0	4	0	0	0	7	0	0	0	0	0	0	0	0	0	0	0	0	0	0	0	0	0	0
3	7	3	SBV	59	1439	1536	1	61	4	8	35	0	16	0	0	56	0	12	0	0	0	0	0	0	0	1	4	0	0	0	9	0	4	0	0	0	0	0	0	0	0	0	0	0	0	0	0	0	0
3	7	4	SBV	17	784	1832	2	156	2	7	7	0	7	0	0	48	0	11	0	0	0	0	0	0	0	2	11	0	0	0	8	0	1	0	1	0	0	0	0	0	0	0	0	0	0	0	0	0	0
3	7	6	SBV	28	291	1895	1	201	1	2	1	0	5	0	0	16	0	11	0	0	0	0	0	0	0	9	166	0	0	0	14	0	4	0	8	0	0	0	0	0	0	0	0	0	0	0	0	0	0
3	7	7	SBV	31	237	1983	4	234	2	5	1	0	6	0	0	11	0	7	0	0	0	0	0	0	0	1	102	0	0	0	3	0	16	0	4	0	0	0	0	0	0	0	0	0	0	0	0	0	0
3	8	1	SBV	42	413	2152	7	224	1	3	2	0	2	0	0	6	0	47	0	0	0	0	0	0	0	6	102	0	0	0	28	0	13	0	2	0	0	0	0	0	0	0	0	0	0	0	0	0	0
3	8	2	SBV	27	160	2341	3	163	0	4	0	0	2	0	0	6	0	18	0	0	0	0	0	0	0	2	56	0	0	0	21	0	9	0	2	0	0	0	0	0	0	0	0	0	0	0	0	0	0
3	8	3	SBV	55	588	1758	3	147	0	8	10	0	9	0	0	15	0	33	0	0	0	0	0	0	0	2	60	0	0	0	34	0	17	0	4	0	0	0	0	0	0	0	0	0	0	0	0	0	0
3	8	4	SBV	52	482	2308	4	168	2	3	5	0	10	0	0	19	0	49	0	0	0	0	0	0	0	1	125	0	0	0	52	0	8	0	1	0	0	0	0	0	0	0	0	0	0	0	0	0	0
3	8	5	SBV	63	222	1807	0	213	1	4	6	0	2	0	0	19	0	38	0	0	0	0	0	0	0	2	94	0	0	0	47	0	8	0	6	0	0	0	0	0	0	0	0	0	0	0	0	0	0
3	9	1	SBV	136	21	1741	2	16	0	3	1	0	0	0	0	7	0	2	0	0	0	0	0	0	0	0	40	1	0	0	1	14	10	0	3	0	0	0	0	0	0	0	0	0	0	0	0	0	0
3	9	2	SBV	257	30	1832	1	24	0	2	24	0	4	0	0	21	0	4	0	0	1	0	0	0	0	0	34	1	0	0	0	1	4	0	2	0	0	0	0	0	0	0	0	0	0	0	0	0	0
3	9	3	SBV	21	19	2336	3	71	0	5	1	0	0	0	0	13	0	1	0	0	0	0	0	0	0	0	34	0	0	0	0	0	1	0	5	0	0	0	0	0	0	0	0	0	0	0	0	0	0
3	9	4	SBV	11	5	1461	3	26	0	8	2	0	2	0	0	14	0	0	0	0	0	0	0	0	0	1	46	0	0	0	0	0	11	0	3	0	0	0	0	0	0	0	0	0	0	0	9	0	0
3	9	5	SBV	42	29	1274	5	5	0	0	17	0	2	0	0	20	0	9	0	0	0	0	0	0	0	0	13	0	0	0	9	0	6	0	1	0	0	0	0	0	0	0	0	0	0	0	1	0	0
3	9	6	SBV	213	49	1583	15	0	0	6	30	0	5	0	0	18	0	8	0	0	0	0	0	0	0	0	7	0	0	0	8	0	3	0	0	0	0	0	0	0	0	0	0	0	0	0	3	0	0
3	9	7	SBV	671	600	447	11	2	0	1	47	0	0	0	0	7	0	15	0	0	0	0	0	0	0	0	0	0	0	0	11	0	0	0	0	0	0	0	0	0	0	0	0	0	0	0	0	0	0
3	10	1	SBV	853	805	435	11	4	0	4	41	0	1	0	0	6	0	20	0	0	0	0	0	0	0	0	0	0	0	0	25	0	1	0	0	0	0	0	0	0	0	0	0	0	0	0	0	0	0
3	10	2	SBV	681	1020	316	7	6	0	0	42	0	24	0	0	1	0	14	0	0	0	0	0	0	0	0	0	0	0	0	18	0	0	0	0	0	0	0	0	0	0	0	0	0	0	0	0	0	0
3	10	3	SBV	663	771	281	5	2	0	4	32	0	27	0	0	9	0	10	0	0	0	0	0	0	0	0	1	0	0	0	6	0	0	0	0	1	0	0	0	0	0	0	0	0	0	0	0	0	0
127	1	1	SBV	1	26	1	0	95	0	0	54	0	1	0	0	33	0	0	0	0	0	0	0	0	0	2	0	0	0	0	0	0	2	0	0	0	0	0	0	0	0	0	0	0	0	0	0	0	0
127	1	3	SBV	1	21	1	0	87	0	0	49	0	2	0	0	13	0	0	0	0	0	0	0	0	0	1	0	0	0	0	0	0	0	0	0	0	0	0	0	0	0	0	0	0	0	0	0	0	0
127	1	4	SBV	0	29	0	0	31	0	0	28	0	2	0	0	19	0	1	0	0	0	0	0	0	0	6	0	0	0	0	0	0	0	0	0	0	0	0	0	0	0	0	0	0	0	0	0	0	0
127	1	5	SBV	1	20	0	0	14	0	0	14	0	1	0	0	6	0	0	0	0	0	0	0	0	0	0	0	0	0	0	0	0	0	0	0	0	0	0	0	0	0	0	0	0	0	0	0	0	0
127	1	6	SBV	2	186	0	0	3	0	0	28	0	2	0	0	4	0	3	0	0	0	0	0	0	0	0	0	0	0	0	0	0	0	0	0	0	0	0	0	0	0	0	0	0	0	0	0	0	0
127	1	7	SBV	1	90	0	0	2	0	0	14	0	0	0	0	2	0	2	0	0	0	0	0	0	0	0	0	0	0	0	1	0	0	0	0	0	0	0	0	0	0	0	0	0	0	0	0	0	0
127	2	1	SBV	0	342	2	0	3	0	0	23	0	2	0	0	1	0	11	0	0	0	0	0	0	0	0	0	0	0	0	1	0	0	0	0	0	0	0	0	0	0	0	0	0	0	0	0	0	0
127	2	4	SBV	0	338	0	0	14	0	0	27	0	6	0	0	7	0	8	0	0	0	0	0	0	0	0	0	0	0	0	1	0	0	0	0	0	0	0	0	0	0	0	0	0	0	0	0	0	0
127	2	5	SBV	0	1141	1	0	7	0	0	15	0	21	0	0	0	0	25	0	0	0	0	0	0	0	1	0	0	0	0	3	0	0	0	0	0	0	0	0	0	0	0	0	0	0	0	0	0	0
127	2	6	SBV	0	125	0	0	8	0	0	4	0	1	0	0	46	0	1	0	0	0	0	0	0	0	0	0	1	0	0	0	0	1	0	0	0	0	0	0	0	0	0	0	0	0	0	0	0	0
127	2	7	SBV	0	9	2	0	20	0	0	0	0	0	0	0	1	0	0	0	0	0	0	0	0	0	1	0	0	0	0	0	0	0	0	0	0	0	0	0	0	0	0	0	0	0	0	0	0	0
127	3	1	SBV	0	16	2	0	24	0	0	6	0	1	0	0	15	0	2	0	0	0	0	0	0	0	3	0	6	0	0	0	0	0	0	0	0	0	0	0	0	0	0	0	0	0	0	0	0	0
127	3	2	SBV	0	7	1	0	10	0	0	0	0	0	0	0	6	0	0	0	0	0	0	0	0	0	6	0	0	0	0	0	0	1	0	0	0	0	0	0	0	0	0	0	0	0	0	0	0	0
127	3	3	SBV	0	0	3	0	16	0	0	0	0	0	0	0	2	0	0	0	0	0	0	0	0	0	1	0	0	0	0	0	0	0	0	0	0	0	0	0	0	0	0	0	0	0	0	0	0	0
127	3	5	SBV	0	0	8	0	117	0	0	0	0	0	0	0	7	0	0	0	0	0	0	0	0	0	1	0	0	0	0	0	0	1	0	0	0	0	0	0	0	0	0	0	0	0	0	0	0	0
127	3	6	SBV	0	0	18	0	176	0	0	1	0	0	0	0	5	0	0	0	0	0	0	0	0	0	1	0	0	0	0	0	0	3	0	0	0	0	0	0	0	0	0	0	0	0	0	0	0	0
127	3	7	SBV	0	0	8	0	85	0	0	0	0	0	0	0	6	0	0	0	0	0	0	0	0	0	19	0	0	0	0	0	0	1	0	0	0	0	0	0	0	0	0	0	0	0	0	0	0	0
127	4	1	SBV	0	0	7	0	56	0	0	1	0	0	0	0	26	0	0	0	0	0	0	0	0	0	2	0	0	0	0	0	0	0	0	0	0	0	0	0	0	0	0	0	0	0	0	0	0	0
127	4	2	SBV	0	1	11	0	110	0	0	1	0	0	0	0	38	0	0	0	0	0	0	0	0	0	8	0	0	0	0	0	0	0	0	0	0	0	0	0	0	1	0	0	0	0	0	0	0	0
127	4	3	SBV	0	4	12	0	146	0	0	0	0	0	0	0	70	0	0	0	0	0	0	0	0	0	9	0	0	0	0	0	0	1	0	2	0	0	0	0	0	0	0	0	0	0	0	0	0	0
127	4	5	SBV	0	2	12	0	54	0	0	2	0	0	0	0	39	0	0	0	0	0	0	0	0	0	3	0	0	0	0	0	0	0	0	0	0	0	0	0	0	0	0	0	0	0	0	0	0	0
127	4	6	SBV	0	15	11	0	89	0	0	11	0	0	0	0	37	0	0	0	0	0	0	0	0	0	2	0	0	0	0	0	0	0	0	0	0	0	0	0	0	0	0	0	0	0	0	0	0	0
127	4	7	SBV	0	18	10	0	106	0	0	23	0	0	0	0	51	0	1	0	0	0	0	0	0	0	3	0	0	0	0	0	0	0	0	1	0	0	0	0	0	0	0	0	0	0	0	0	0	0
127	5	1	SBV	1	102	12	0	19	0	0	99	0	0	0	0	14	0	1	0	0	0	0	0	0	0	0	0	0	0	0	1	0	0	0	0	0	0	0	0	0	0	0	0	0	0	0	0	0	0
127	5	2	SBV	0	4	0	0	2	0	0	2	0	0	0	0	0	0	0	0	0	0	0	0	0	0	0	0	0	0	0	0	0	0	0	0	0	0	0	0	0	0	0	0	0	0	0	0	0	0
127	5	3	SBV	1	70	8	0	21	0	0	14	1	0	0	0	13	1	2	0	0	0	0	0	0	0	0	0	0	0	0	0	0	0	0	0	0	0	0	0	0	0	0	0	0	0	0	0	0	0
127	5	4	SBV	1	314	1	0	5	0	1	70	1	0	0	0	0	0	2	0	0	0	0	0	0	1	0	0	0	0	0	0	0	0	0	0	0	0	0	0	0	0	0	0	0	0	0	0	0	0
127	5	5	SBV	0	764	0	0	8	0	0	56	0	0	0	0	0	0	6	0	0	0	0	0	0	1	0	0	0	0	0	3	0	0	0	0	0	0	0	0	0	0	0	0	0	0	0	0	0	0
127	5	6	SBV	0	448	0	0	6	0	0	23	1	0	0	0	0	0	2	0	0	0	0	0	0	2	0	0	0	0	0	3	0	0	0	0	0	0	0	0	0	0	0	0	0	0	0	0	0	0
127	5	7	SBV	0	1856	1	0	3	0	0	122	0	1	0	0	0	2	20	0	0	0	0	0	0	0	0	0	0	0	0	6	0	0	0	0	0	0	0	0	0	0	0	0	0	0	0	0	0	0
127	6	1	SBV	0	3459	0	0	3	0	0	5	2	7	0	0	0	0	3	0	0	0	0	0	0	1	0	0	0	0	0	1	0	0	0	0	0	0	0	0	0	0	0	0	0	0	0	0	0	0
127	6	2	SBV	0	2359	0	0	0	0	0	9	0	6	0	0	1	0	2	0	0	0	0	0	0	0	0	0	0	0	0	1	0	0	0	0	0	0	0	0	0	0	0	0	0	0	0	0	0	0
127	6	4	SBV	0	3391	0	0	2	0	0	23	0	4	0	0	0	0	6	0	0	0	0	0	0	1	0	0	0	0	0	0	0	0	0	0	0	0	0	0	0	0	0	0	0	0	0	0	0	0
127	6	5	SBV	0	2273	0	0	4	0	1	8	0	5	0	0	0	1	9	0	0	0	0	0	0	0	0	0	0	0	0	2	0	0	0	0	0	0	0	0	0	0	0	0	0	0	0	0	0	0
127	6	6	SBV	0	1771	1	0	7	0	1	8	0	4	0	0	1	0	5	0	0	0	0	0	0	1	0	0	0	0	0	0	0	1	0	0	0	0	0	0	0	0	0	0	0	0	0	0	0	0
127	6	7	SBV	0	2798	1	0	7	0	0	4	0	7	0	0	0	0	5	0	0	0	0	0	0	3	0	0	0	0	0	0	0	0	0	0	0	0	0	0	0	0	0	0	0	0	0	0	0	0
127	7	1	SBV	0	2	0	0	6	0	0	0	0	0	0	0	0	0	0	0	0	0	0	0	0	3	0	0	335	0	0	0	0	0	0	0	0	0	0	0	0	1	0	0	0	0	0	0	0	0
127	7	2	SBV	0	24	1	0	2	0	0	2	0	0	0	0	0	1	1	0	0	0	0	0	0	2	0	0	310	0	0	0	0	0	0	0	0	0	0	0	0	0	0	0	0	0	0	0	0	0
127	7	3	SBV	0	9	0	0	3	0	0	1	0	0	0	0	0	0	0	0	0	0	0	0	0	0	1	0	332	0	0	0	0	0	0	0	0	0	0	0	0	0	0	0	0	0	0	0	0	0
127	7	4	SBV	34	3	0	0	0	0	0	1	0	0	0	0	0	0	1	0	0	0	0	0	111	0	0	0	612	0	0	0	0	0	0	0	0	0	0	0	0	0	0	0	0	0	0	0	0	0
127	7	5	SBV	67	8	0	0	0	0	0	0	0	0	0	0	0	0	0	0	0	0	0	0	1511	0	0	0	100	0	0	0	0	0	0	0	0	0	0	0	0	0	0	0	0	0	0	0	0	0
127	7	6	SBV	1095	169	1	0	0	0	0	19	0	0	0	0	0	0	61	0	0	0	0	0	0	0	0	0	18	0	0	0	0	0	0	0	0	0	0	0	0	0	0	0	0	0	0	0	0	0
127	7	7	SBV	63	9	0	0	0	0	0	0	0	0	0	0	0	0	2	0	0	0	0	0	7	0	0	0	641	0	0	0	0	0	0	0	0	0	0	0	0	0	0	0	0	0	0	0	0	0
127	8	1	SBV	1107	69	1	0	0	0	0	27	0	0	0	0	0	0	5	0	0	0	0	0	0	0	0	0	0	0	0	0	0	1	0	0	0	0	0	0	0	0	0	0	0	0	0	0	0	0
127	8	2	SBV	508	30	0	0	0	0	0	5	0	0	0	0	0	0	1	0	0	0	0	0	0	0	0	0	0	0	0	0	0	0	0	0	0	0	0	0	0	0	0	0	0	0	0	0	0	0
127	8	3	SBV	506	33	1	0	0	0	0	5	0	0	0	0	0	0	5	0	0	0	0	0	0	0	0	0	0	0	0	0	0	0	0	0	0	0	0	0	0	0	0	0	0	0	0	0	0	0
127	8	4	SBV	441	10	0	0	0	0	0	2	0	0	0	0	0	0	1	0	0	0	0	0	0	0	0	0	1	0	0	0	0	1	0	0	0	0	0	0	0	0	0	0	0	0	0	0	0	0
127	8	5	SBV	1367	64	2	0	1	0	0	18	0	0	0	0	0	0	7	0	0	0	0	0	0	0	0	0	0	0	0	0	0	2	0	0	0	0	0	0	0	0	0	0	0	0	0	0	0	0
127	8	6	SBV	984	74	1	1	1	0	0	20	0	0	0	0	1	0	3	0	0	0	0	0	20	0	0	0	6	0	0	0	0	0	0	0	0	0	0	0	0	0	0	0	0	0	0	0	0	0
127	8	7	SBV	1646	47	1	0	1	0	0	16	0	0	0	0	1	0	5	0	0	0	3	0	6	0	0	0	2	0	0	0	0	1	0	0	0	1	0	0	0	0	0	0	0	0	0	0	0	0
127	9	1	SBV	1274	148	0	0	0	0	0	17	0	0	0	0	0	0	6	0	0	0	0	0	0	0	0	0	1	0	0	0	0	2	0	0	0	0	0	0	0	0	0	0	0	0	0	0	0	0
127	9	3	SBV	1407	92	0	0	3	0	0	18	0	0	0	0	0	0	8	0	0	0	0	0	0	0	0	0	0	0	0	0	0	0	0	0	0	0	0	0	0	0	0	0	0	0	0	0	0	0
127	9	4	SBV	1318	211	0	0	0	0	0	30	0	0	0	0	0	0	28	0	0	0	0	0	0	0	0	0	1	0	0	0	0	0	0	0	0	0	0	0	0	0	0	0	0	0	0	0	0	0
127	9	5	SBV	1159	127	0	0	3	0	1	34	0	0	0	0	0	0	4	0	0	0	0	0	0	0	1	0	0	0	0	0	0	0	0	0	0	0	0	0	0	0	0	0	0	0	0	0	0	0
127	9	6	SBV	1084	253	0	0	0	0	1	27	0	0	0	0	0	0	26	0	0	0	0	0	0	0	0	0	0	0	0	0	0	0	0	0	0	0	0	0	0	0	0	0	0	0	0	0	0	0
127	9	7	SBV	433	47	1	0	1	0	0	13	0	0	0	0	0	0	6	0	0	0	0	0	1	0	0	0	1	0	0	0	0	1	0	0	0	0	0	0	0	0	0	0	0	0	0	0	0	0
127	10	1	SBV	1353	341	0	1	1	0	0	5	1	0	0	0	0	0	16	0	0	0	2	0	3	0	0	0	6	0	0	0	0	0	0	0	0	0	0	0	0	0	0	0	0	0	0	0	0	0
127	10	2	SBV	952	530	0	0	0	0	0	4	0	0	0	0	0	0	9	0	0	0	1	0	0	0	0	0	1	0	0	0	0	0	0	0	0	0	0	0	0	0	0	0	0	0	0	0	0	0
127	10	3	SBV	1222	303	2	0	0	0	0	15	0	0	0	0	0	0	25	0	0	0	0	0	0	0	0	0	4	0	0	0	0	1	0	0	0	0	0	0	0	0	0	0	0	1	0	0	0	0
127	10	4	SBV	1238	325	0	0	0	0	0	8	1	0	0	0	0	0	24	0	0	0	0	0	0	0	0	0	0	0	0	0	0	0	0	0	0	0	0	0	0	0	0	0	0	0	0	0	0	0
127	10	5	SBV	72	20	0	0	0	0	0	1	0	0	0	0	0	0	0	0	0	0	0	0	0	0	0	0	0	0	0	0	0	0	0	0	0	0	0	0	0	0	0	0	0	0	0	0	0	0
127	10	6	SBV	975	653	0	0	0	0	1	6	0	0	0	0	0	0	27	0	0	0	0	0	0	0	0	0	0	0	0	0	0	0	0	0	0	0	0	0	0	0	0	0	0	0	0	0	0	0
127	10	7	SBV	774	357	0	0	0	0	1	7	0	0	0	0	0	0	34	0	0	0	0	0	0	0	0	0	0	0	0	0	0	0	0	0	0	0	0	0	0	0	0	0	0	0	0	0	0	0
128	1	1	SBV	692	2	0	3	0	0	0	0	8	0	0	0	0	0	1	0	0	0	0	0	0	0	0	0	0	0	0	0	0	0	0	0	0	0	0	0	0	0	0	0	0	0	0	0	0	0
128	1	2	SBV	566	0	4	7	0	0	2	0	0	0	0	0	2	0	0	0	0	0	1	0	0	0	0	0	37	0	0	0	6	0	0	0	0	4	0	0	0	0	0	0	0	0	0	0	0	0
128	1	3	SBV	1415	2	2	3	0	0	2	0	5	0	0	0	3	0	0	0	0	0	1	0	0	0	0	0	0	0	0	0	1	1	0	0	0	0	0	0	0	0	0	0	0	0	0	0	0	0
128	1	4	SBV	275	0	8	6	8	0	3	0	1	0	0	0	0	0	0	0	0	3	0	0	0	0	2	0	0	0	0	0	0	1	0	0	0	2	0	0	0	0	0	0	0	0	0	0	0	0
128	1	5	SBV	302	1	4	4	1	0	0	0	1	0	0	0	0	0	0	0	0	1	9	0	3	0	0	0	8	0	0	0	0	0	0	0	0	17	0	0	0	0	0	0	0	0	0	0	0	0
128	1	6	SBV	299	2	4	2	2	0	0	0	0	0	0	0	0	0	0	0	0	1	2	0	0	0	0	0	19	0	0	0	1	0	0	0	0	2	0	0	0	0	0	0	0	0	0	0	0	0
128	1	7	SBV	1364	1	10	1	1	0	0	0	2	0	0	0	0	0	0	0	0	1	0	0	0	0	4	0	1	0	0	0	0	0	0	0	0	0	0	0	0	0	0	0	0	0	0	0	0	0
128	2	1	SBV	1105	3	3	0	1	0	0	0	52	0	0	0	0	0	0	0	0	1	0	0	0	0	4	0	0	0	0	0	0	2	0	0	0	0	0	0	0	0	0	0	0	0	0	0	0	0
128	2	2	SBV	1003	10	6	1	1	0	0	1	30	0	0	0	0	2	0	0	0	0	0	0	0	0	7	0	0	0	0	0	0	0	0	0	0	0	0	0	0	0	0	0	0	0	0	0	0	0
128	2	3	SBV	1236	0	1	1	0	0	0	0	0	0	0	0	0	0	0	0	0	0	2	0	0	0	0	0	1	0	0	0	0	0	0	0	0	3	0	0	0	0	0	0	0	0	0	0	0	0
128	2	4	SBV	1341	0	0	0	0	0	0	3	1	0	0	0	0	0	1	0	0	0	0	0	0	0	0	0	4	0	0	1	0	0	0	0	0	0	0	0	0	0	0	0	0	0	0	0	0	0
128	2	5	SBV	1516	0	0	0	0	0	0	4	2	0	0	0	0	0	0	0	0	0	0	0	0	0	0	0	0	0	0	0	0	0	0	0	0	0	0	0	0	0	0	0	0	0	0	0	0	0
128	2	6	SBV	2014	11	0	0	0	0	0	6	0	0	0	0	0	0	0	0	0	0	0	0	0	0	0	0	0	0	0	0	0	0	0	0	0	1	0	0	0	0	0	0	0	0	0	0	0	0
128	2	7	SBV	1471	90	0	0	0	0	0	7	1	0	0	0	0	0	0	0	0	0	0	0	0	0	0	0	0	0	0	0	0	0	0	0	0	1	0	0	0	0	0	0	0	0	0	0	0	0
128	3	1	SBV	728	73	0	0	1	0	1	7	0	0	0	0	0	0	0	0	0	0	0	0	0	0	0	0	0	0	0	0	0	0	0	0	0	0	0	0	0	0	0	0	0	0	0	0	0	0
128	3	2	SBV	631	157	0	0	0	0	0	8	0	0	0	0	0	0	0	0	0	0	0	0	0	0	0	0	0	0	0	0	0	0	0	0	0	0	0	0	0	0	0	0	0	0	0	0	0	0
128	3	3	SBV	720	576	0	0	0	0	0	9	0	0	0	0	0	0	0	0	0	0	0	0	0	0	1	0	0	0	0	0	0	0	0	0	0	0	0	0	0	0	0	0	0	0	0	0	0	0
128	3	4	SBV	200	10	0	0	0	0	0	0	0	0	0	0	0	0	0	0	0	0	321	0	6	0	0	0	109	0	0	0	0	0	0	0	0	48	0	0	0	0	0	0	0	0	0	0	0	0
128	3	5	SBV	921	4	0	0	0	0	0	1	0	0	0	0	0	0	0	0	0	0	126	0	2	0	0	0	141	0	0	0	0	0	0	0	0	18	0	0	0	0	0	0	0	0	0	0	0	0
128	3	6	SBV	1899	1	0	0	0	0	0	0	2	0	0	0	0	0	0	0	0	0	0	0	2	0	0	0	38	0	0	0	0	0	0	0	0	21	0	0	0	0	0	0	0	0	0	0	0	0
128	3	7	SBV	2095	2	0	0	0	0	1	0	2	0	0	0	0	0	0	0	0	0	5	0	0	0	0	0	17	0	0	0	0	0	0	0	0	4	0	0	0	0	0	0	0	0	0	0	0	0
128	4	1	SBV	1129	1	0	0	0	0	0	0	1	0	0	0	0	0	0	0	0	0	0	0	0	0	0	0	0	0	0	0	0	0	0	0	0	0	0	0	0	0	0	0	0	0	0	0	0	0
128	4	2	SBV	655	9	0	0	0	0	0	0	0	0	0	0	0	0	0	0	0	0	0	0	0	0	0	0	0	0	0	0	0	0	0	0	0	0	0	0	0	0	0	0	0	0	0	0	0	0
128	4	3	SBV	987	145	0	2	1	0	0	2	0	0	0	0	0	0	5	0	0	0	0	0	0	0	0	0	0	0	0	1	1	0	0	0	0	0	0	0	0	0	0	0	0	0	0	0	0	0
128	4	4	SBV	1203	8	0	0	1	0	1	0	1	0	0	0	0	0	0	0	0	0	0	0	0	0	0	0	0	0	0	0	0	0	0	0	0	30	0	0	0	0	0	0	0	0	0	0	0	0
128	4	5	SBV	1423	259	0	0	0	0	1	0	3	0	0	0	0	0	2	0	0	0	0	0	0	0	0	0	0	0	0	1	0	0	0	0	0	2	0	0	0	0	0	0	0	0	0	0	0	0
128	4	6	SBV	1641	181	0	0	0	0	0	0	0	0	0	0	0	0	0	0	0	0	0	0	1	0	0	0	0	0	0	0	0	0	0	0	0	0	0	0	0	0	0	0	0	0	0	0	0	0
128	4	7	SBV	1004	102	0	0	0	0	0	0	6	0	0	0	0	0	1	0	0	0	0	0	0	0	0	0	1	0	0	2	0	0	0	0	0	1	0	0	0	0	0	0	0	0	0	0	0	0
128	5	1	SBV	1506	99	0	1	3	0	7	0	14	0	0	0	0	0	0	0	0	0	0	0	0	0	0	0	7	0	0	0	0	0	0	0	0	1	0	0	0	0	0	0	0	0	0	0	0	0
128	5	2	SBV	934	21	0	4	2	0	9	0	103	0	0	0	0	0	0	0	0	0	0	0	0	0	0	0	0	0	0	0	0	0	0	0	0	0	0	0	0	0	0	0	0	0	0	0	0	0
128	5	3	SBV	1041	5	0	5	9	0	12	0	17	0	0	0	0	0	0	0	0	0	0	0	0	0	0	0	0	0	0	0	0	0	0	0	0	0	0	0	0	0	0	0	0	0	0	0	0	0
128	5	4	SBV	483	8	0	7	6	0	21	0	71	0	0	0	0	0	0	0	0	0	0	0	0	0	0	0	0	0	0	0	0	0	0	0	0	0	0	0	0	0	0	0	0	0	0	0	0	0
128	5	5	SBV	353	4	0	3	8	0	16	0	28	0	0	0	0	0	0	0	0	0	0	0	0	0	3	0	0	0	0	0	0	0	0	0	0	0	0	0	0	0	0	0	0	0	0	0	0	0
128	5	6	SBV	541	2	0	0	1	0	3	0	1	0	0	0	0	0	0	0	0	0	0	0	0	0	0	0	0	0	0	0	0	0	0	0	0	0	0	0	0	0	0	0	0	0	0	0	0	0
128	5	7	SBV	1637	1	0	1	0	0	1	0	15	0	0	0	0	0	0	0	0	0	0	0	0	0	0	0	0	0	0	0	0	0	0	0	0	1	0	0	0	0	0	0	0	0	0	0	0	0
128	6	1	SBV	1657	11	0	0	0	0	2	1	215	0	0	0	0	0	3	0	0	0	0	0	0	0	0	0	0	0	0	1	0	0	0	0	0	0	0	0	0	0	0	0	0	0	0	0	0	0
128	6	2	SBV	372	4	0	4	8	0	28	0	77	0	0	0	1	0	0	0	0	0	0	0	0	0	3	0	0	0	0	0	0	1	0	0	0	0	0	0	0	0	0	0	0	0	0	0	0	0
128	6	3	SBV	374	2	0	6	14	0	46	0	115	0	0	0	0	1	0	0	0	0	0	0	0	0	3	0	0	0	0	0	0	0	0	0	0	0	0	0	0	0	0	0	0	0	0	0	0	0
128	6	4	SBV	425	0	0	0	2	0	20	0	4	0	0	0	1	0	0	0	0	0	3	0	0	0	0	0	1	0	0	0	0	0	0	0	0	1	0	0	0	0	0	0	0	0	0	0	0	0
128	6	5	SBV	915	0	0	0	5	0	36	0	4	0	0	0	0	0	0	0	0	0	0	0	0	0	5	0	0	0	0	0	0	0	0	0	0	0	0	0	0	0	0	0	0	0	0	0	0	0
128	6	7	SBV	1067	0	0	0	0	0	5	0	0	0	0	0	0	0	0	0	0	0	0	0	0	0	0	0	0	0	0	0	0	0	0	0	0	0	0	0	0	0	0	0	0	0	0	0	0	0
128	7	1	SBV	1185	0	0	0	0	0	1	0	1	0	0	0	0	0	0	0	0	0	0	0	0	0	0	0	2	0	0	0	0	0	0	0	0	3	0	0	0	0	0	0	0	0	0	0	0	0
128	7	2	SBV	1233	0	0	0	0	0	0	0	0	0	0	0	0	0	0	0	0	0	0	0	0	0	0	0	0	0	0	0	0	0	0	0	0	0	0	0	0	0	0	0	0	0	0	0	0	0
128	7	3	SBV	1250	0	0	0	0	0	0	0	0	0	0	0	0	0	1	0	0	0	0	0	1	0	0	0	0	0	0	0	0	0	0	0	0	19	0	0	0	0	0	0	0	0	0	0	0	0
128	7	4	SBV	1736	0	0	0	0	0	0	0	0	0	0	0	0	0	0	0	0	0	0	0	0	0	0	0	0	0	0	0	0	0	0	0	0	1	0	0	0	0	0	0	0	0	0	0	0	0
128	7	5	SBV	1829	0	0	0	0	0	0	0	0	0	0	0	0	0	0	0	0	0	0	0	0	0	0	0	0	0	0	1	0	0	0	0	0	3	0	0	0	0	0	0	0	0	0	0	0	0
128	7	7	SBV	1304	0	0	0	0	0	0	0	0	0	0	0	0	0	2	0	0	0	0	0	0	0	0	0	0	0	0	1	0	0	0	0	0	0	0	0	0	0	0	0	0	0	0	0	0	0
128	8	1	SBV	1416	0	0	0	0	0	0	0	0	0	0	0	0	0	8	0	0	0	0	0	0	0	0	0	0	0	0	1	0	0	0	0	0	2	0	0	0	0	0	0	0	0	0	0	0	0
128	8	2	SBV	289	0	0	0	0	0	0	0	0	0	0	0	0	0	2	0	0	0	1	0	0	0	0	0	53	0	0	0	0	0	0	0	0	9	0	0	0	0	0	0	0	0	0	0	0	0
128	8	3	SBV	1292	0	0	0	0	0	0	0	0	0	0	0	0	0	5	0	0	0	0	0	0	0	0	0	2	0	0	2	0	0	0	0	0	5	0	0	0	0	0	0	0	0	0	0	0	0
128	8	4	SBV	266	0	0	0	0	0	0	0	0	0	0	0	0	0	0	0	0	0	0	0	0	0	0	0	0	0	0	0	0	0	0	0	0	0	0	0	0	0	0	0	0	0	0	0	0	0
128	8	5	SBV	693	2	0	0	0	0	0	2	0	0	0	0	0	0	0	0	0	0	0	0	0	0	0	0	0	0	0	0	0	0	0	0	0	2	0	0	0	0	0	0	0	0	0	0	0	0
128	8	6	SBV	681	0	0	0	0	0	0	0	0	0	0	0	0	0	2	0	0	0	4	0	0	0	0	0	10	0	0	0	0	0	0	0	0	8	0	0	0	0	0	0	0	0	0	0	0	0
128	8	7	SBV	1788	2	0	0	0	0	1	1	3	0	0	0	0	0	2	0	0	0	1	0	0	0	0	0	3	0	0	2	0	0	0	0	0	3	0	0	0	0	0	0	0	0	0	0	0	0
128	9	1	SBV	912	0	0	0	0	0	1	0	0	0	0	0	0	0	1	0	0	0	0	0	6	0	0	0	1	0	0	1	0	0	0	0	0	4	0	0	0	0	0	0	0	0	0	0	0	0
128	9	2	SBV	1698	1	0	0	0	0	0	0	7	0	0	0	0	0	1	0	0	0	1	0	0	0	0	0	1	0	0	4	0	0	0	0	0	1	0	0	0	0	0	0	0	0	0	0	0	0
128	9	3	SBV	1167	9	0	1	0	0	0	2	6	0	0	0	0	0	6	0	0	0	0	0	0	0	0	0	4	0	0	0	0	0	0	0	0	1	0	0	0	0	0	0	0	0	0	0	0	0
128	9	4	SBV	1043	0	1	0	0	0	2	0	0	0	0	0	0	0	0	0	0	0	4	0	0	0	0	0	17	0	0	0	0	0	0	0	0	33	0	0	0	0	0	0	0	0	0	0	0	0
128	9	5	SBV	1250	0	0	0	0	0	1	5	50	0	0	0	0	0	4	0	0	0	0	0	0	0	0	0	0	0	0	2	0	0	0	0	0	0	0	0	0	0	0	0	0	0	0	0	0	0
128	9	6	SBV	76	2	0	0	0	0	1	0	1	0	0	0	0	0	0	0	0	0	0	0	9	0	0	0	96	0	0	0	0	0	0	0	0	773	0	0	0	0	0	0	0	0	0	0	0	0
128	9	7	SBV	925	1	0	0	0	0	5	0	0	0	0	0	0	0	0	0	0	0	2	0	2	0	0	0	46	0	0	0	0	0	0	0	0	48	0	0	0	0	0	0	0	0	0	0	0	0
128	10	1	SBV	705	5	4	0	0	0	11	1	0	0	0	0	1	0	0	0	0	0	0	0	3	0	0	0	7	0	0	0	0	0	0	0	0	16	0	0	0	0	0	0	0	0	0	0	0	0
128	10	2	SBV	13	6	0	0	0	0	0	0	1	0	0	0	0	0	0	0	0	0	0	0	13	0	0	0	0	0	0	0	0	0	0	0	0	0	0	0	0	0	0	0	0	0	0	0	0	0
128	10	3	SBV	729	2	0	0	0	0	0	0	0	0	0	0	0	0	1	0	0	0	1	0	24	0	0	0	191	0	0	0	0	0	0	0	0	24	0	0	0	0	0	0	0	0	0	0	0	0
128	10	4	SBV	17	5	0	0	0	0	0	0	0	0	0	0	0	0	0	0	0	0	0	0	0	0	0	0	8	0	0	0	0	0	0	0	0	0	0	0	0	0	0	0	0	0	0	0	0	0
128	10	5	SBV	1146	0	1	0	3	0	0	0	1	0	0	1	0	1	0	0	0	1	0	0	2	0	0	0	17	0	2	0	0	0	0	0	0	8	0	0	0	0	0	0	0	0	0	0	0	0
128	10	6	SBV	1635	0	0	0	1	0	0	0	0	0	0	1	1	1	0	0	0	0	0	0	0	0	1	0	8	0	0	0	0	0	0	0	0	4	0	0	0	0	0	0	0	0	0	0	0	0
128	10	7	SBV	1742	0	0	0	2	0	0	0	0	0	0	0	0	0	0	0	0	0	0	0	1	0	0	0	4	0	1	0	0	0	0	0	0	2	0	0	0	0	0	0	0	0	0	0	0	0
130	1	1	SBV	234	0	17	1	70	0	34	0	133	0	0	2	0	13	0	0	3	6	0	0	0	0	6	0	0	0	10	0	0	3	0	1	0	0	0	0	0	1	0	0	0	0	0	0	0	1
130	1	2	SBV	109	0	6	2	50	0	18	0	119	0	0	1	0	5	0	0	1	7	0	0	0	0	4	0	0	0	9	0	0	4	0	1	0	0	0	0	0	1	0	0	0	0	0	0	0	1
130	1	3	SBV	82	0	7	2	54	0	19	0	85	0	0	1	0	8	0	0	2	2	0	0	0	0	5	0	0	0	21	0	0	2	0	1	0	0	0	0	0	1	0	0	0	0	0	0	0	3
130	1	4	SBV	54	0	12	4	72	0	24	0	151	0	0	1	0	6	0	0	1	2	0	0	0	0	7	0	0	0	23	0	0	2	0	4	0	0	0	0	0	2	0	0	0	0	0	0	0	7
130	1	5	SBV	23	0	10	4	77	0	21	0	51	0	0	8	0	12	0	0	1	8	0	0	0	0	10	0	0	0	10	0	0	4	0	3	0	0	0	0	0	1	0	0	0	0	0	0	0	4
130	1	6	SBV	55	0	7	3	101	0	11	0	22	0	0	4	2	21	0	0	0	3	0	0	0	0	6	0	0	0	26	0	0	1	0	1	5	0	0	0	0	1	0	0	0	0	0	0	0	2
130	1	7	SBV	103	0	15	3	109	0	28	0	50	0	0	14	1	16	0	0	2	15	0	0	1	0	13	0	0	0	24	0	0	6	0	2	2	0	0	0	0	4	0	0	0	0	0	0	0	1
130	2	1	SBV	37	0	2	1	49	0	17	0	68	0	0	57	3	16	0	0	0	6	0	0	0	0	22	0	0	0	61	0	0	9	0	4	2	0	0	0	0	7	0	0	0	0	0	0	0	2
130	2	3	SBV	28	0	11	3	61	0	8	0	41	0	0	47	0	11	0	0	0	3	0	0	0	0	20	0	0	0	49	0	0	4	0	5	1	0	0	0	0	1	0	0	0	0	0	0	0	3
130	2	4	SBV	26	0	4	0	52	0	13	0	34	0	0	90	5	11	0	0	1	7	0	0	0	0	18	0	0	0	44	0	0	10	0	0	0	0	0	0	0	11	0	0	0	0	0	0	0	0
130	2	5	SBV	20	0	12	0	61	0	17	0	28	0	0	79	1	19	0	0	0	15	0	0	0	0	22	0	0	0	41	0	0	9	0	2	0	0	0	0	0	10	0	0	0	0	0	0	0	4
130	2	6	SBV	11	0	16	1	51	0	27	0	26	0	0	85	3	12	0	0	1	10	0	0	0	0	22	0	0	0	32	0	0	8	0	0	3	0	0	0	0	2	0	0	0	0	0	0	0	2
130	2	7	SBV	21	0	10	1	45	0	23	0	18	0	0	64	3	14	0	0	0	7	0	0	0	0	17	0	0	0	32	0	0	2	0	2	2	0	0	0	0	10	0	0	0	0	0	0	0	2
130	3	1	SBV	52	0	10	2	66	0	11	0	10	0	0	67	1	18	0	0	0	36	0	0	0	0	21	0	0	0	18	0	0	4	0	0	4	0	0	0	0	7	0	0	0	0	0	0	0	4
130	3	2	SBV	17	0	14	2	41	0	18	0	3	0	0	62	1	27	0	0	1	38	0	0	0	0	12	0	0	0	10	0	0	7	0	1	4	0	0	0	0	9	0	0	0	0	0	0	0	3
130	3	3	SBV	8	0	23	0	51	0	20	0	13	0	0	56	2	35	0	0	0	14	0	0	0	0	17	0	0	0	18	0	0	4	0	0	3	0	0	0	0	5	0	0	0	0	0	0	0	3
130	3	4	SBV	19	0	13	1	51	0	15	0	16	0	0	105	1	28	0	0	1	16	0	0	0	0	21	0	0	0	22	0	0	3	0	2	0	0	0	0	0	8	0	0	0	0	0	0	0	3
130	3	5	SBV	0	0	0	0	2	0	1	0	0	0	0	4	0	1	0	0	0	0	0	0	0	0	3	0	0	0	0	0	0	0	0	0	0	0	0	0	0	0	0	0	0	0	0	0	0	0
130	3	6	SBV	21	0	13	2	121	0	18	0	12	0	0	77	1	22	0	0	0	7	0	0	0	0	7	0	0	0	9	0	0	5	0	1	3	0	0	0	0	3	0	0	0	0	0	0	0	2
130	3	7	SBV	11	0	15	1	58	0	7	0	16	0	0	119	0	18	0	0	0	13	0	0	0	0	10	0	0	0	15	0	0	1	0	0	2	0	0	0	0	2	0	0	0	0	0	0	0	4
130	4	1	SBV	7	0	13	0	31	0	15	0	20	0	0	59	0	4	0	0	0	19	0	0	0	0	24	0	0	0	23	0	0	1	0	1	0	0	0	0	0	6	0	0	0	0	0	0	0	2
130	4	2	SBV	10	0	10	1	26	0	10	0	21	0	0	72	0	23	0	0	0	23	0	0	0	0	28	0	0	0	29	0	0	5	0	0	1	0	0	0	0	8	0	0	0	0	0	0	0	3
130	4	3	SBV	24	0	20	3	67	0	16	0	10	0	0	55	0	32	0	0	0	11	0	0	0	0	23	0	0	0	15	0	0	3	0	1	2	0	0	0	0	5	0	0	0	0	0	0	0	4
130	4	4	SBV	18	0	9	4	57	0	29	0	21	0	0	112	1	40	0	0	0	26	0	0	0	0	16	0	0	0	9	0	0	1	0	0	2	0	0	0	0	12	0	0	0	0	0	0	0	4
130	4	5	SBV	36	0	7	3	93	0	23	0	10	0	0	46	0	37	0	0	1	7	0	0	0	0	16	0	0	0	15	0	0	0	0	1	1	0	0	0	0	3	0	0	0	0	0	0	0	5
130	4	6	SBV	9	0	16	3	70	0	13	0	8	0	0	66	1	19	0	0	0	11	0	0	0	0	13	0	0	0	13	0	0	2	0	0	3	0	0	0	0	4	0	0	0	0	0	0	0	3
130	4	7	SBV	24	0	9	2	99	0	15	0	19	0	0	143	2	14	0	0	0	28	0	0	0	0	11	0	0	0	13	0	0	5	0	0	2	0	0	0	0	3	0	0	0	0	0	0	0	2
130	5	1	SBV	32	0	29	0	100	0	7	0	25	0	0	54	0	20	0	0	0	11	0	0	0	1	17	0	0	0	10	0	0	2	0	2	1	0	0	0	0	7	0	0	0	0	0	0	0	12
130	5	2	SBV	94	0	19	1	146	0	9	0	41	0	0	64	1	24	0	0	0	14	0	0	0	0	21	0	0	0	22	0	0	9	0	0	0	0	0	0	0	4	0	0	0	0	0	0	0	15
130	5	3	SBV	51	0	20	0	134	0	3	0	52	0	0	48	0	17	0	0	0	9	0	0	0	0	13	0	0	0	10	0	0	3	0	2	0	0	0	0	0	3	0	0	0	0	0	0	0	11
130	5	4	SBV	42	0	23	1	144	0	7	0	5	0	0	34	0	21	0	0	0	17	0	0	0	0	19	0	0	0	2	0	0	4	0	1	4	0	0	0	0	2	0	0	0	0	0	0	0	6
130	5	5	SBV	104	0	35	1	167	0	9	0	73	0	0	59	2	11	0	0	0	12	0	0	0	0	8	0	0	0	0	0	0	6	0	2	1	0	0	0	0	3	0	0	0	0	0	0	0	7
130	5	6	SBV	175	0	18	0	146	0	3	0	146	0	0	60	1	12	0	0	1	12	0	0	0	0	16	0	0	0	6	0	0	3	0	0	0	0	0	0	0	5	0	0	0	0	0	0	0	5
130	5	7	SBV	116	0	39	0	157	0	7	0	58	0	0	57	1	35	0	0	0	17	0	0	0	0	24	0	0	0	9	0	0	7	0	3	1	0	0	0	0	5	0	0	0	0	0	0	0	3
130	6	1	SBV	165	0	32	1	130	0	8	0	34	0	0	44	0	14	0	0	1	6	0	0	0	0	24	0	0	0	38	0	0	9	0	0	0	0	0	0	0	4	0	0	0	0	0	0	0	6
130	6	2	SBV	65	0	33	0	164	0	9	0	55	0	0	26	1	14	0	0	0	15	0	0	0	0	8	0	0	0	3	0	0	4	0	0	1	0	0	0	0	1	0	0	0	0	0	0	0	6
130	6	3	SBV	584	0	51	0	8	0	16	0	2	0	0	0	2	3	0	0	0	5	0	0	0	0	3	0	0	0	3	0	0	11	0	1	0	0	0	0	0	1	0	0	0	0	0	0	0	0
130	6	4	SBV	1052	0	37	0	5	0	9	0	0	0	0	0	1	2	0	0	0	7	0	0	0	0	2	0	0	0	1	0	0	6	0	0	0	0	0	0	0	1	0	0	0	0	0	0	0	0
130	6	5	SBV	1007	0	20	0	4	0	14	0	1	0	0	0	1	0	0	0	0	0	0	0	0	0	0	0	0	0	0	0	0	1	0	0	0	0	0	0	0	0	0	0	0	0	0	0	0	1
130	6	6	SBV	1596	0	3	0	0	0	9	0	0	0	0	0	0	0	0	0	0	0	0	0	0	0	0	0	0	0	0	0	0	0	0	0	0	0	0	0	0	0	0	0	0	0	0	0	0	0
130	6	7	SBV	1888	0	0	0	0	0	4	0	0	0	0	0	0	0	0	0	0	0	0	0	0	0	0	0	0	0	0	0	0	0	0	0	0	0	0	0	0	0	0	0	0	0	0	0	0	0
130	7	1	SBV	1785	0	0	0	1	0	0	0	0	0	0	0	0	0	0	0	0	0	0	0	0	0	0	0	0	0	0	0	0	0	0	0	0	0	0	0	0	0	0	0	0	0	0	0	0	0
130	7	2	SBV	1181	0	0	0	2	0	0	0	0	0	0	4	0	1	0	0	0	1	0	0	0	0	1	0	0	0	3	0	0	0	0	0	0	0	0	0	0	0	0	0	0	0	0	0	0	0
130	7	3	SBV	1829	0	0	0	0	0	0	0	0	0	0	0	0	0	0	0	0	0	0	0	0	0	0	0	0	0	0	0	0	0	0	0	0	0	0	0	0	0	0	0	0	0	0	0	0	0
130	7	4	SBV	1615	0	0	0	7	0	0	0	0	0	0	0	0	0	0	0	0	0	0	0	0	0	0	0	0	0	0	0	0	0	0	0	0	0	0	0	0	0	0	0	0	0	0	0	0	0
130	7	5	SBV	1537	0	0	0	2	0	0	0	0	0	0	0	0	0	0	0	0	0	0	0	0	0	0	0	0	0	0	0	0	0	0	0	0	0	0	0	0	0	0	0	0	0	0	0	0	0
130	7	6	SBV	1909	0	0	0	1	0	0	0	0	0	0	0	0	0	0	0	0	0	0	0	0	0	0	0	0	0	0	0	0	0	0	0	0	0	0	0	0	0	0	0	0	0	0	0	0	0
130	7	7	SBV	2243	0	0	0	0	0	0	0	1	0	0	0	0	0	0	0	0	0	0	0	0	0	0	0	0	0	0	0	0	0	0	0	0	0	0	0	0	0	0	0	0	0	0	0	0	0
130	8	1	SBV	1996	0	0	0	0	0	0	0	0	0	0	0	0	1	0	0	0	0	0	0	0	0	0	0	0	0	0	0	0	0	0	0	0	0	0	0	0	0	0	0	0	0	0	0	0	0
130	8	2	SBV	2668	0	0	0	0	0	0	0	0	0	0	0	0	0	0	0	0	0	0	0	0	0	0	0	0	0	0	0	0	0	0	0	0	0	0	0	0	0	0	0	0	0	0	0	0	0
130	8	3	SBV	1917	0	0	0	3	0	0	0	0	0	0	0	0	0	0	0	0	0	0	0	0	0	0	0	0	0	0	0	0	0	0	0	0	0	0	0	0	0	0	0	0	0	0	0	0	0
130	8	4	SBV	91	0	0	0	1	0	0	0	0	0	0	0	0	0	0	0	0	0	0	0	0	0	0	0	0	0	0	0	0	0	0	0	0	0	0	0	0	0	0	0	0	0	0	0	0	0
130	8	5	SBV	1502	0	0	0	0	0	0	0	0	0	0	0	0	0	0	0	0	0	0	0	0	0	0	0	0	0	0	0	0	0	0	0	0	0	0	0	0	0	0	0	0	0	0	0	0	0
130	8	6	SBV	2075	0	1	0	0	0	0	0	0	0	0	0	0	0	0	0	0	0	0	0	0	0	0	0	0	0	0	0	0	0	0	0	0	0	0	0	0	0	0	0	0	0	0	0	0	0
130	8	7	SBV	2185	0	0	0	0	0	0	0	0	0	0	0	0	0	0	0	0	0	0	0	0	0	0	0	0	0	0	0	0	0	0	0	0	0	0	0	0	0	0	0	0	0	0	0	0	0
130	9	1	SBV	2023	0	0	0	3	0	1	0	1	0	0	0	0	0	0	0	0	0	0	0	0	0	0	0	0	0	0	0	0	0	0	0	0	0	0	0	0	0	0	0	0	0	0	0	0	0
130	9	2	SBV	1920	0	1	0	2	0	1	0	1	0	0	0	0	0	0	0	0	0	0	0	0	0	0	0	0	0	0	0	0	0	0	0	0	0	0	0	0	0	0	0	0	0	0	0	0	0
130	9	3	SBV	1398	0	2	0	2	0	0	0	0	0	0	0	0	0	0	0	0	0	0	0	0	0	0	0	0	0	0	0	0	0	0	0	0	0	0	0	0	0	0	0	0	0	0	0	0	0
130	9	4	SBV	1689	0	2	0	27	0	2	0	0	0	0	0	0	0	0	0	0	0	0	0	0	0	0	0	0	0	0	0	0	1	0	0	0	0	0	0	0	0	0	0	0	0	0	0	0	0
130	9	5	SBV	1117	0	0	0	15	0	5	0	0	0	0	0	0	0	0	0	0	0	0	0	0	0	0	0	0	0	0	0	0	1	0	0	0	0	0	0	0	0	0	0	0	0	0	0	0	0
130	9	7	SBV	684	0	1	0	16	0	3	0	2	0	0	0	2	0	0	0	0	1	0	0	0	0	0	0	0	0	0	0	0	3	0	0	0	0	0	0	0	0	0	0	0	0	0	0	0	0
130	10	1	SBV	1715	0	0	0	7	0	0	0	0	0	0	0	0	0	0	0	0	0	0	0	0	0	0	0	0	0	0	0	0	0	0	0	0	0	0	0	0	0	0	0	0	0	0	0	0	0
130	10	2	SBV	1126	0	0	0	2	0	0	0	0	0	0	0	0	1	0	0	0	0	0	0	0	0	0	0	0	0	0	0	0	0	0	0	0	0	0	0	0	0	0	0	0	0	0	0	0	0
130	10	3	SBV	1955	0	0	0	4	0	2	0	2	0	0	0	0	1	0	0	0	1	0	0	0	0	0	0	0	0	0	0	0	0	0	0	0	0	0	0	0	0	0	0	0	0	0	0	0	0
130	10	4	SBV	1275	0	0	0	3	0	4	0	0	0	0	0	0	0	0	0	0	0	0	0	0	0	0	0	0	0	0	0	0	3	0	0	0	0	0	0	0	0	0	0	0	0	0	0	0	0
130	10	5	SBV	1489	0	0	0	6	0	4	0	0	0	0	0	0	0	0	0	0	0	0	0	0	0	0	0	0	0	0	0	0	0	0	0	0	0	0	0	0	0	0	0	0	0	0	0	0	0
135	1	1	SBV	714	1	2	0	70	0	3	0	122	0	0	0	0	7	0	0	0	14	0	0	0	0	6	2	0	0	0	0	0	3	0	3	0	0	0	0	0	0	0	0	0	0	0	0	0	0
135	1	2	SBV	191	0	4	0	149	0	4	0	30	0	0	0	0	15	0	0	0	24	0	0	0	0	12	2	0	0	0	0	0	1	0	2	0	0	0	0	0	0	0	0	0	0	0	0	0	0
135	1	3	SBV	173	1	3	0	165	0	1	0	43	0	0	0	0	20	0	0	0	25	0	0	0	0	19	3	0	0	0	0	0	2	0	0	0	0	0	0	0	1	0	0	0	0	0	0	0	0
135	1	4	SBV	183	0	1	0	142	0	2	0	96	0	0	0	0	17	0	0	0	45	0	0	0	0	17	10	0	0	0	0	0	4	0	1	0	0	0	0	0	0	0	0	0	0	0	0	0	0
135	1	5	SBV	139	0	3	0	168	0	5	0	44	0	0	0	0	20	0	0	0	29	0	0	0	0	16	3	0	0	1	0	0	1	0	0	0	0	0	0	0	0	0	0	0	0	0	0	0	0
135	1	6	SBV	354	0	4	0	126	0	4	0	60	0	0	0	1	13	0	0	0	27	0	0	0	0	17	3	0	0	0	0	0	3	0	1	0	0	0	0	0	1	0	0	0	0	0	0	0	0
135	1	7	SBV	226	1	1	0	87	0	8	0	83	0	0	0	0	22	0	0	0	19	0	0	0	0	14	9	0	0	1	0	0	8	0	1	0	0	0	0	0	1	0	0	0	0	0	0	0	0
135	2	1	SBV	218	0	2	0	95	0	4	0	64	0	0	1	0	15	0	0	0	39	0	0	0	0	31	3	0	0	0	0	0	7	0	2	1	0	0	0	0	0	0	0	0	0	0	0	0	0
135	2	2	SBV	519	0	1	0	125	0	3	0	98	0	0	2	0	18	0	0	0	95	0	0	0	0	23	3	0	0	0	0	0	5	0	2	0	0	0	0	0	1	0	0	0	0	0	0	0	0
135	2	3	SBV	403	2	1	0	63	0	1	0	106	0	0	0	0	21	0	0	0	87	0	0	0	0	22	6	0	0	0	0	0	7	0	2	1	0	0	0	0	0	0	0	0	0	0	0	0	0
135	2	4	SBV	453	2	0	0	55	0	1	0	63	0	0	0	0	12	0	0	0	75	0	0	0	0	17	1	0	0	0	0	0	4	0	2	0	0	0	0	0	1	0	0	0	0	0	0	0	0
135	2	5	SBV	300	3	0	0	50	0	2	0	56	0	0	0	0	23	0	0	0	108	0	0	0	0	31	3	0	0	0	0	0	5	0	4	0	0	0	0	0	0	0	0	0	0	0	0	0	0
135	2	6	SBV	175	0	2	0	97	0	3	0	33	0	0	0	0	25	0	0	0	109	0	0	0	0	24	1	0	0	0	0	0	9	0	2	0	0	0	0	0	2	0	0	0	0	0	0	0	0
135	2	7	SBV	58	0	0	0	109	0	2	0	30	0	0	0	0	44	0	0	0	166	0	0	0	0	30	3	0	0	0	0	0	10	0	1	0	0	0	0	0	0	0	0	0	0	0	0	0	0
135	3	1	SBV	87	0	0	0	93	0	0	0	19	0	0	2	0	20	0	0	0	73	0	0	0	0	9	0	0	0	0	0	0	8	0	1	0	0	0	0	0	0	0	0	0	0	0	0	0	0
135	3	2	SBV	119	0	0	0	184	0	3	0	7	0	0	1	0	39	0	0	0	20	0	0	0	0	0	4	1	0	0	0	0	0	0	0	0	0	0	0	0	0	0	0	0	0	0	0	0	1
135	3	3	SBV	143	0	0	0	164	0	4	0	53	0	0	1	0	24	0	0	0	109	0	0	0	0	5	3	0	0	1	0	0	0	0	1	0	0	0	0	0	2	0	0	0	0	0	0	0	0
135	3	4	SBV	4	102	29	0	609	0	29	0	9	3	0	0	0	40	0	0	0	6	0	80	0	0	4	20	0	0	0	0	0	0	0	1	36	0	1	0	0	17	0	0	0	0	0	18	0	0
135	3	5	SBV	0	21	2	0	12	0	2	0	2	0	0	0	0	1	0	0	0	0	0	1	0	0	0	0	0	0	0	0	0	0	0	4	0	0	0	0	0	0	0	0	0	0	0	0	0	0
135	3	6	SBV	11	303	83	0	478	0	86	0	75	0	0	0	2	21	0	0	0	6	0	26	0	0	9	33	0	17	0	0	0	0	0	46	1	0	1	0	0	9	0	0	0	0	0	61	0	0
135	3	7	SBV	19	40	89	0	419	0	101	2	86	1	1	0	2	11	0	0	0	14	0	31	0	0	11	49	0	7	0	0	0	3	0	72	5	0	1	0	0	21	0	0	0	0	0	68	0	0
135	4	1	SBV	20	18	42	0	280	0	129	0	34	0	12	0	1	10	0	0	0	3	0	7	0	0	3	11	0	254	0	0	0	3	0	37	0	0	5	0	0	1	0	0	0	0	0	35	0	0
135	4	2	SBV	6	203	47	0	452	0	102	0	79	0	5	0	1	33	0	0	0	5	0	13	0	0	21	26	0	9	0	0	0	1	0	41	8	0	4	0	0	4	0	0	0	0	0	2	0	0
135	4	3	SBV	2	13	45	0	291	0	103	0	93	0	3	3	1	26	0	0	0	12	0	18	0	0	4	15	0	4	0	0	0	1	0	42	10	0	0	0	0	6	0	0	0	0	0	3	0	0
135	4	4	SBV	14	497	59	0	557	0	168	0	68	0	5	0	0	29	0	0	0	7	0	55	0	0	19	8	0	0	0	0	0	5	0	14	11	0	9	0	0	10	0	0	0	0	0	6	0	0
135	4	5	SBV	4	11	41	0	738	0	103	0	11	0	3	0	0	49	0	0	0	15	0	134	0	0	15	12	0	0	0	0	0	2	0	7	31	0	3	0	0	11	0	0	0	0	0	7	0	0
135	4	6	SBV	16	418	91	0	532	0	92	0	113	0	0	0	0	50	0	0	0	6	0	69	0	0	16	20	0	0	0	0	0	2	0	47	21	0	0	0	0	12	0	0	0	0	0	10	0	0
135	4	7	SBV	11	191	119	0	900	0	134	5	29	0	0	0	0	43	0	0	0	7	0	65	0	0	8	9	0	0	0	0	0	1	0	20	15	0	2	0	0	9	0	0	0	0	0	3	0	0
135	5	1	SBV	21	107	125	0	565	0	82	0	56	22	0	0	0	44	0	0	0	4	0	51	0	0	6	18	0	0	0	0	0	3	0	29	12	0	0	0	0	15	0	0	0	0	0	5	0	0
135	5	3	SBV	32	110	138	0	595	0	88	1	30	0	0	0	1	27	0	0	0	0	0	48	0	0	30	7	0	0	0	0	0	5	0	11	33	0	1	0	0	14	0	0	0	0	0	3	0	0
135	5	4	SBV	28	51	146	0	657	0	118	0	52	0	1	0	0	27	0	0	0	5	0	32	0	0	30	17	0	1	0	0	0	8	0	38	35	0	1	0	0	21	0	0	0	0	0	5	0	0
135	5	5	SBV	34	351	97	0	575	0	158	0	39	1	0	0	0	38	0	0	0	1	0	47	0	0	10	10	0	1	0	0	0	1	0	36	22	0	0	0	0	23	0	0	0	0	0	9	0	0
135	5	6	SBV	11	234	66	0	390	0	71	3	24	0	0	0	0	34	0	0	0	0	0	24	0	0	4	3	0	0	0	0	0	1	0	20	19	0	2	0	0	27	0	0	0	0	0	6	0	0
135	5	7	SBV	15	162	81	0	318	0	60	0	37	0	0	0	0	32	0	0	0	2	0	38	0	0	12	5	0	1	0	0	0	6	0	40	13	0	2	0	0	25	0	0	0	0	0	13	0	0
135	6	1	SBV	58	504	79	0	77	0	49	5	4	10	0	0	0	3	0	0	0	0	0	28	0	0	4	13	0	0	0	0	0	7	0	13	3	0	0	0	0	8	0	0	0	0	0	17	0	0
135	6	2	SBV	46	330	83	0	32	0	34	2	3	4	0	0	1	3	0	0	0	2	0	25	0	0	5	12	0	0	0	0	0	2	0	9	1	0	0	0	0	7	0	0	0	0	0	13	0	0
135	6	3	SBV	32	537	245	0	61	0	93	3	5	1	0	0	0	6	0	0	0	1	0	55	0	0	10	9	0	0	0	0	0	9	0	21	0	0	0	0	0	11	0	0	0	0	0	6	0	0
135	6	4	SBV	153	101	134	0	50	0	61	2	3	0	0	0	0	2	0	0	0	4	0	22	0	0	2	13	0	0	0	0	0	2	0	17	0	0	0	0	0	5	0	0	0	0	0	13	0	0
135	6	5	SBV	0	2	0	0	2	0	0	0	1	0	0	0	0	0	0	0	0	0	0	0	0	0	1	0	0	0	0	0	0	0	0	1	0	0	0	0	0	0	0	0	0	0	0	0	0	0
135	6	6	SBV	57	111	217	0	76	0	83	3	3	0	0	0	1	8	0	0	0	3	0	43	0	0	9	12	0	0	0	0	0	5	0	25	1	0	0	0	0	15	0	0	0	0	0	15	0	0
135	6	7	SBV	16	28	53	0	78	0	25	1	2	0	0	0	0	3	0	0	0	0	0	12	0	0	0	8	0	0	0	0	0	1	0	5	2	0	1	0	0	1	0	0	0	0	0	4	0	0
135	7	1	SBV	11	1637	0	0	41	0	32	5	1	0	0	0	0	0	0	0	0	0	0	0	0	0	0	0	0	0	0	0	0	0	0	0	0	0	0	0	0	0	0	0	0	0	0	0	0	0
135	7	2	SBV	8	2608	0	0	0	0	0	7	1	1	0	0	0	0	0	0	0	0	0	0	0	0	0	0	0	0	0	0	0	0	0	0	0	0	0	0	0	0	0	0	0	0	0	0	0	0
135	7	3	SBV	13	3000	11	0	9	0	1	12	4	0	0	0	0	0	0	0	0	0	0	0	0	0	2	0	0	0	1	0	0	0	0	4	0	0	0	0	0	0	0	0	0	0	0	0	0	0
135	7	4	SBV	7	2202	49	0	122	0	13	18	1	0	0	0	0	0	0	0	0	0	0	0	0	0	1	1	0	0	0	0	0	1	0	2	0	0	0	0	0	0	0	0	0	0	0	2	0	0
135	7	5	SBV	9	2739	1	0	0	0	0	20	0	7	1	0	0	0	0	0	0	0	0	0	0	0	0	0	0	0	0	0	0	0	0	0	0	0	2	0	0	0	0	0	0	0	0	0	0	0
135	7	6	SBV	35	802	0	0	0	0	10	9	0	0	11	0	10	0	0	1	0	0	0	0	0	0	0	0	0	14	0	0	0	0	0	0	0	0	0	0	0	0	0	0	0	0	0	0	0	0
135	7	7	SBV	43	1466	1	0	0	0	25	8	0	0	16	0	16	0	0	0	0	0	0	0	0	0	0	0	0	2	0	0	0	0	0	0	0	0	0	0	0	0	0	0	0	0	0	0	0	0
135	8	1	SBV	16	920	0	0	118	0	2	6	0	0	0	0	0	0	0	0	0	0	0	0	0	0	0	0	0	1	0	0	0	0	0	1	0	0	1	0	0	0	0	0	0	0	0	0	0	0
135	8	2	SBV	25	1486	7	0	2	0	3	8	0	0	1	0	0	0	0	0	0	0	0	0	0	0	0	0	0	0	0	0	0	0	0	0	0	0	1	0	0	0	0	0	0	0	0	0	0	0
135	8	3	SBV	20	1293	1	0	0	0	2	10	0	1	0	0	0	0	0	0	0	0	0	0	0	0	0	0	0	1	0	0	0	0	0	0	0	0	0	0	0	0	0	0	0	0	0	0	0	0
135	8	4	SBV	25	926	5	0	2	0	10	9	0	0	1	0	0	0	0	0	0	0	0	0	0	1	0	0	0	0	0	0	0	0	0	1	2	0	1	0	0	0	0	0	0	0	0	1	0	0
135	8	5	SBV	18	1303	0	0	0	0	2	3	0	1	9	0	0	0	0	0	0	0	0	0	0	0	0	0	0	1	0	0	0	1	0	0	0	0	5	0	0	0	0	0	0	0	0	0	0	0
135	8	6	SBV	9	1482	13	0	0	0	0	10	0	0	1	0	0	0	0	0	0	0	0	0	0	0	1	0	0	1	0	0	0	0	0	1	0	0	1	0	0	0	0	0	0	0	0	0	0	0
135	8	7	SBV	34	1867	0	0	1	0	0	22	0	0	0	0	0	0	0	0	0	0	0	0	0	0	0	0	0	0	0	0	0	0	0	0	0	0	0	0	0	0	0	0	0	0	0	0	0	0
135	9	1	SBV	25	3790	0	0	1	0	0	22	0	0	0	0	0	0	0	0	0	0	0	0	0	0	0	0	0	0	0	0	0	0	0	0	0	0	0	0	0	0	0	0	0	0	0	1	0	0
135	9	2	SBV	15	1223	0	0	19	0	9	11	0	0	0	0	0	0	0	0	1	0	0	0	0	0	0	0	0	0	0	0	0	1	0	4	1	0	0	0	0	0	0	0	0	0	0	6	0	0
135	9	3	SBV	0	27	2	0	1	0	2	1	2	0	0	0	0	1	0	0	0	3	0	0	0	1	2	0	0	0	0	0	0	0	0	2	2	0	0	0	0	0	0	0	0	0	0	10	0	0
135	9	4	SBV	9	793	3	1	3	0	13	10	0	0	0	0	0	0	0	0	1	0	1	0	0	2	0	0	0	0	0	0	0	0	0	1	0	0	0	0	0	0	0	0	0	0	0	0	0	0
135	9	5	SBV	47	282	1	0	4	0	14	24	0	0	0	0	0	1	0	0	0	1	0	0	0	1	0	0	0	1	0	0	0	0	0	3	0	0	1	0	0	0	0	0	0	0	0	3	0	0
135	9	6	SBV	31	291	1	0	1	0	7	13	0	0	0	0	0	0	0	0	0	0	0	1	0	0	0	0	0	2	0	0	0	0	0	3	0	0	0	0	0	0	0	0	0	0	0	2	0	0
135	9	7	SBV	62	244	2	0	3	0	8	17	0	0	1	0	0	2	0	0	0	0	0	0	0	0	0	0	0	5	0	0	0	0	0	0	3	0	1	0	0	0	0	0	0	1	0	0	0	0
135	10	1	SBV	82	306	9	0	2	0	7	20	4	0	1	1	3	0	0	0	0	0	0	0	0	0	0	0	0	2	0	0	0	0	0	1	1	0	1	0	0	0	0	0	0	0	0	1	0	0
135	10	2	SBV	58	224	4	0	2	0	4	9	2	0	4	0	0	0	0	0	0	0	0	0	0	0	0	0	0	3	0	0	0	0	0	1	0	0	2	0	0	0	0	0	0	0	0	2	0	0
135	10	3	SBV	77	248	3	0	3	0	3	21	1	0	4	0	0	0	0	0	0	0	0	0	0	0	0	0	0	3	0	0	0	1	0	0	0	0	2	0	0	0	0	0	0	0	0	2	0	0
135	10	4	SBV	49	239	2	0	5	0	2	24	1	0	0	0	2	0	0	0	0	0	0	0	0	0	0	0	0	1	0	0	0	0	0	1	0	0	0	0	0	0	0	0	0	0	0	0	0	0
135	10	5	SBV	46	37	6	0	6	0	4	3	1	0	0	0	0	1	0	0	0	0	0	0	0	0	0	0	0	13	0	0	0	0	0	1	2	0	1	0	0	0	0	0	0	0	0	3	0	0
135	10	6	SBV	51	752	2	0	0	0	7	33	0	0	1	0	0	0	0	0	0	0	0	0	0	1	0	0	0	2	0	0	0	1	0	0	0	0	1	0	0	0	0	0	0	0	0	0	0	0
135	10	7	SBV	14	2973	11	0	3	0	10	31	0	0	0	0	0	4	0	0	1	0	0	0	0	0	0	0	0	0	0	0	0	0	0	2	0	0	1	0	0	0	0	0	0	0	0	5	0	0
59	1	1	SBV	99	0	0	0	0	0	1	0	0	13	0	0	3	0	0	0	0	2	0	0	0	0	0	0	0	0	0	0	10	3	0	0	0	0	0	0	0	0	0	0	0	0	0	0	0	0
59	1	2	SBV	122	0	0	0	0	0	0	0	0	14	0	0	3	0	0	0	0	2	0	0	0	0	0	0	0	0	0	0	1	0	0	0	0	0	0	0	0	0	0	0	0	0	0	0	0	0
59	1	3	SBV	98	0	0	0	0	0	0	0	0	17	0	0	0	0	0	0	0	0	0	0	0	0	0	0	0	0	0	0	4	0	0	0	0	0	0	0	0	0	0	0	0	0	0	0	0	0
59	1	4	SBV	149	0	1	0	0	0	0	0	0	54	0	0	0	0	0	0	0	4	0	0	0	0	0	0	0	0	0	0	2	0	0	0	0	0	0	0	0	0	0	0	0	0	0	0	0	0
59	1	5	SBV	134	0	0	0	0	0	0	0	0	67	0	0	0	0	0	0	0	0	0	0	0	0	0	0	0	0	0	0	1	0	0	0	0	0	0	0	0	0	0	0	0	0	0	0	0	0
59	1	6	SBV	121	0	0	0	0	0	4	0	0	178	0	0	0	0	0	0	0	0	0	0	0	0	0	0	0	0	0	0	1	0	0	0	0	0	0	0	0	0	0	0	0	0	0	0	0	0
59	1	7	SBV	141	0	0	0	0	0	0	0	0	30	0	0	0	0	0	0	0	0	0	0	0	0	0	0	0	0	0	0	5	0	0	0	0	0	0	0	0	0	0	0	0	0	0	0	0	0
59	2	1	SBV	4	0	1	0	0	0	1	0	0	0	0	0	8	1	0	0	0	246	0	0	0	0	0	0	0	0	0	0	35	1	0	0	0	16	0	0	0	0	0	0	0	0	0	0	0	0
59	2	2	SBV	7	0	0	1	0	0	5	0	0	2	0	0	7	0	0	0	0	271	0	0	0	0	0	0	0	0	0	0	67	0	0	0	0	2	0	0	0	0	0	0	0	1	0	0	0	0
59	2	3	SBV	1	0	1	1	1	0	0	0	0	0	0	0	4	0	0	0	0	228	0	0	0	0	0	0	0	0	0	0	68	2	0	0	0	6	0	0	0	0	0	0	0	1	0	0	0	0
59	2	4	SBV	5	0	0	1	0	0	0	0	0	0	0	0	5	0	0	0	0	134	0	0	0	0	0	0	0	0	0	0	224	1	0	0	0	0	0	0	0	0	0	0	0	0	0	0	0	0
59	2	5	SBV	3	0	0	1	0	0	1	0	0	0	0	0	7	0	0	0	0	182	0	0	0	0	0	0	0	0	0	0	224	2	0	0	0	0	0	0	0	0	0	0	0	0	0	0	0	0
59	2	6	SBV	2	0	0	0	5	0	52	0	0	0	0	0	0	0	0	0	0	41	0	0	0	0	0	0	0	0	0	0	7	2	0	0	0	0	0	0	0	0	0	0	0	0	0	0	0	0
59	2	7	SBV	0	0	3	0	4	0	94	0	0	0	0	0	0	0	0	0	0	35	0	0	0	0	0	0	0	0	0	0	6	0	0	0	0	0	0	0	0	0	0	0	0	0	0	0	0	0
59	3	1	SBV	8	0	1	1	2	0	121	0	0	3	0	0	2	0	0	0	0	27	0	0	0	0	2	0	0	0	0	0	6	9	0	0	0	0	0	0	0	0	0	0	0	0	0	0	0	0
59	3	2	SBV	4	0	0	0	2	0	110	0	0	0	0	0	3	0	0	0	1	20	0	0	0	0	7	0	0	0	0	0	20	9	0	0	0	0	0	0	0	0	0	0	0	0	0	0	0	0
59	3	3	SBV	100	0	2	0	0	0	27	0	0	1	0	0	6	0	0	0	0	1	0	0	0	0	0	0	0	0	0	0	2	0	0	0	0	1	0	0	0	0	0	0	0	0	0	0	0	0
59	3	4	SBV	134	0	1	0	0	0	18	0	0	1	0	0	1	0	0	0	0	0	0	0	0	0	0	0	0	0	0	0	7	0	0	0	0	1	0	0	0	0	0	0	0	0	0	0	0	0
59	3	5	SBV	115	0	0	0	0	0	7	0	0	4	0	0	0	0	0	0	0	2	0	0	0	0	0	0	0	0	0	0	0	1	0	0	0	2	0	0	0	0	0	0	0	0	0	0	0	0
59	3	6	SBV	129	0	0	1	0	0	1	0	0	1	0	0	0	0	0	0	0	1	0	0	0	0	0	0	0	0	0	0	2	0	0	0	0	3	0	0	0	0	0	0	0	0	0	0	0	0
59	3	7	SBV	147	0	0	0	0	0	0	0	0	1	0	0	0	0	0	0	0	2	0	0	0	0	0	0	0	0	0	0	0	1	0	0	0	0	0	0	0	0	0	0	0	1	0	0	0	0
59	4	1	SBV	176	0	4	0	0	0	4	0	0	2	0	0	0	0	0	0	0	1	0	0	0	0	0	0	0	0	0	0	1	0	0	0	0	0	0	0	0	0	0	0	0	0	0	0	0	0
59	4	2	SBV	141	0	1	0	0	0	1	0	0	1	0	0	0	0	0	0	0	0	0	0	0	0	0	0	0	0	0	0	1	0	0	0	0	0	0	0	0	0	0	0	0	0	0	0	0	0
59	4	3	SBV	132	0	5	0	0	0	1	0	0	2	0	0	0	0	0	0	0	0	0	0	0	0	0	0	0	0	0	0	0	0	0	0	0	0	0	0	0	0	0	0	0	0	0	0	0	0
59	4	4	SBV	130	0	0	0	0	0	3	0	0	5	0	0	1	0	0	0	0	1	0	0	0	0	0	0	0	0	0	0	0	0	0	0	0	1	0	0	0	0	0	0	0	0	0	0	0	0
59	4	5	SBV	152	0	0	0	0	0	0	0	0	15	0	0	0	0	0	0	0	1	0	0	0	0	1	0	0	0	0	0	0	0	0	0	0	0	0	0	0	0	0	0	0	0	0	0	0	0
59	4	6	SBV	116	0	0	0	0	0	0	0	0	33	0	0	0	0	0	0	0	0	0	0	0	0	0	0	0	0	0	0	0	1	0	0	0	1	0	0	0	0	0	0	0	0	0	0	0	0
59	4	7	SBV	171	0	0	0	0	0	2	0	0	29	0	0	0	0	0	0	0	1	0	0	0	0	0	0	0	0	0	0	0	0	0	0	0	0	0	0	0	0	0	0	0	0	0	0	0	0
59	5	1	SBV	102	0	0	0	0	0	1	0	0	171	0	0	0	1	0	0	0	1	0	0	0	0	0	0	0	0	0	0	1	0	0	0	0	1	0	0	0	0	0	0	0	0	0	0	0	0
59	5	2	SBV	137	0	0	0	0	0	0	0	0	200	0	0	0	1	0	0	0	0	0	0	0	0	0	0	0	0	0	0	1	0	0	0	0	2	0	0	0	0	0	0	0	0	0	0	0	0
59	5	3	SBV	99	0	0	0	0	0	0	0	0	210	0	0	0	0	0	0	0	1	0	0	0	0	0	0	0	0	0	0	0	0	0	0	0	0	0	0	0	0	0	0	0	0	0	0	0	0
59	5	4	SBV	76	0	0	0	0	0	1	0	0	127	0	0	0	1	0	0	0	1	0	0	0	0	0	0	0	0	0	0	0	0	0	0	0	1	0	0	0	0	0	0	0	0	0	0	0	0
59	5	5	SBV	91	0	1	0	0	0	0	0	0	190	0	0	0	0	0	0	0	1	0	0	0	0	0	0	0	0	0	0	0	0	0	0	0	0	0	0	0	0	0	0	0	0	0	0	0	0
59	5	6	SBV	181	0	0	0	0	0	2	0	0	44	0	0	0	0	0	0	0	1	0	0	0	0	0	0	0	0	0	0	0	0	0	0	0	1	0	0	0	0	0	0	0	0	0	0	0	0
59	5	7	SBV	155	0	0	0	0	0	1	0	0	34	0	0	0	0	0	0	0	0	0	0	0	0	0	0	0	0	0	0	0	0	0	0	0	1	0	0	0	0	0	0	0	0	0	0	0	0
59	6	1	SBV	7	0	0	0	0	0	9	0	0	3	0	0	6	97	0	0	0	149	0	0	0	1	1	3	0	0	0	0	100	4	0	0	0	0	0	0	0	0	0	0	0	0	0	1	0	0
59	6	2	SBV	3	0	0	0	0	0	3	0	0	1	0	0	3	40	0	0	0	125	0	0	0	0	0	3	0	0	0	0	88	5	0	0	0	0	0	0	0	0	0	0	0	0	0	1	0	0
59	6	3	SBV	2	0	0	0	1	0	8	0	0	0	0	0	1	71	0	0	0	42	0	0	0	0	5	1	0	0	0	0	31	8	0	0	0	0	0	0	0	0	0	0	0	0	0	0	0	0
59	6	4	SBV	2	0	3	0	4	0	6	0	0	0	0	0	0	117	0	0	0	106	0	0	0	0	2	1	0	0	0	0	24	8	0	0	0	0	0	0	0	0	0	0	0	0	0	3	0	0
59	6	5	SBV	0	0	0	0	12	0	45	0	0	0	0	0	1	33	0	0	0	37	0	0	0	0	1	0	0	0	0	0	8	1	0	0	0	0	0	0	0	0	0	0	0	0	0	1	0	0
59	6	6	SBV	1	0	0	0	7	0	22	0	0	0	0	0	2	65	0	0	0	68	0	0	0	0	0	1	0	0	0	0	32	0	0	0	0	0	0	0	0	0	0	0	0	0	0	2	0	0
59	6	7	SBV	36	0	5	1	3	0	94	0	0	0	0	0	1	1	0	0	0	2	0	0	0	0	2	2	0	0	0	0	4	0	0	0	0	0	0	0	0	0	0	0	0	0	0	1	0	0
59	7	1	SBV	20	0	7	0	9	0	94	0	0	0	0	0	2	1	0	0	0	7	0	0	0	0	1	6	0	0	0	0	3	3	0	0	0	0	0	0	0	0	0	0	0	0	0	0	0	0
59	7	2	SBV	9	0	3	0	6	0	56	0	0	0	0	0	0	3	0	0	0	6	0	0	0	0	3	11	0	0	0	0	5	0	0	0	0	0	0	0	0	0	0	0	0	0	0	0	0	0
59	7	3	SBV	70	0	4	1	2	0	37	0	0	0	0	0	2	1	0	0	0	4	0	0	0	0	0	1	0	0	0	0	0	0	0	0	0	1	0	0	0	0	0	0	0	0	0	0	0	0
59	7	4	SBV	100	0	4	0	0	0	32	0	0	0	0	0	1	0	0	0	0	1	0	0	0	0	0	2	0	0	0	0	2	0	0	1	0	0	0	0	0	0	0	0	0	0	0	1	0	0
59	7	5	SBV	131	0	7	0	5	0	52	0	0	0	0	0	0	2	0	0	0	0	0	0	0	0	2	0	0	0	0	0	1	2	0	0	0	0	0	0	0	0	0	0	0	0	0	0	0	0
59	7	6	SBV	4	0	1	0	1	0	3	0	0	0	0	0	0	0	0	0	0	0	0	0	0	0	0	0	0	0	0	0	0	0	0	0	0	0	0	0	0	0	0	0	0	0	0	0	0	0
59	7	7	SBV	162	0	0	0	0	0	2	0	0	0	0	0	0	0	0	0	0	0	0	0	0	0	0	0	0	0	0	0	0	0	0	0	0	0	0	0	0	0	0	0	0	0	0	0	0	0
59	8	1	SBV	186	0	0	0	0	0	0	0	0	1	0	0	0	0	0	0	0	0	0	0	0	0	0	0	0	0	0	0	0	0	0	0	0	2	0	0	0	0	0	0	0	0	0	0	0	0
59	8	2	SBV	132	0	0	0	0	0	0	0	0	1	0	0	0	0	0	0	0	0	0	0	0	0	0	0	0	0	0	0	1	1	0	0	0	3	0	0	0	0	0	0	0	0	0	0	0	0
59	8	3	SBV	126	0	0	0	0	0	0	0	0	2	0	0	0	0	0	0	0	0	0	0	0	0	0	0	0	0	0	0	1	0	0	0	0	0	0	0	0	0	0	0	0	0	0	0	0	0
59	8	4	SBV	122	0	0	0	0	0	0	0	0	4	0	0	0	0	0	0	0	0	0	0	0	0	0	0	0	0	0	0	0	0	0	0	0	0	0	0	0	0	0	0	0	0	0	0	0	0
59	8	5	SBV	149	0	0	0	0	0	0	0	0	0	0	0	0	0	0	0	0	0	0	0	0	0	0	0	0	0	0	0	0	0	0	0	0	1	0	0	0	0	0	0	0	0	0	0	0	0
59	8	6	SBV	153	0	0	0	0	0	0	0	0	7	0	0	0	1	0	0	1	0	0	0	0	0	0	0	0	0	0	0	0	0	0	0	0	0	0	0	0	0	0	0	0	0	0	0	0	0
59	8	7	SBV	164	0	0	0	0	0	0	0	0	3	0	0	0	0	0	0	0	0	0	0	0	0	0	0	0	0	0	0	3	0	0	0	0	0	0	0	0	0	0	0	0	0	0	0	0	0
59	9	1	SBV	167	0	1	0	0	0	1	0	0	18	0	0	0	1	0	0	0	1	0	0	0	0	0	0	0	0	0	0	0	0	0	0	0	0	0	0	0	0	0	0	0	0	0	0	0	0
59	9	2	SBV	193	0	1	0	0	0	0	0	0	10	0	0	0	0	0	0	0	0	0	0	0	0	0	0	0	0	0	0	0	0	0	0	0	0	0	0	0	0	0	0	0	0	0	0	0	0
59	9	3	SBV	101	0	0	0	0	0	0	0	0	57	0	0	0	1	0	0	0	3	0	0	0	0	0	0	0	0	0	0	2	0	0	0	0	1	0	0	0	0	0	0	0	0	0	0	0	0
59	9	4	SBV	107	0	0	0	0	0	1	0	0	56	0	0	0	0	0	0	0	0	0	0	0	0	0	0	0	0	0	0	0	0	0	0	0	1	0	0	0	0	0	0	0	0	0	0	0	0
59	9	5	SBV	150	0	0	0	0	0	0	0	0	154	0	0	0	0	0	0	0	0	0	0	0	0	0	0	0	0	0	0	0	0	0	0	0	1	0	0	0	0	0	0	0	0	0	0	0	0
59	9	6	SBV	4	0	1	0	0	0	9	0	0	0	0	0	56	0	0	0	0	0	0	0	0	0	0	0	0	0	0	0	340	2	0	0	0	0	0	0	0	0	0	0	0	0	0	0	0	0
59	9	7	SBV	11	0	0	0	1	0	20	0	0	0	0	0	21	0	0	0	0	0	0	0	0	0	0	0	0	0	0	0	223	0	0	0	0	0	0	0	0	0	0	0	0	0	0	0	0	0
59	10	1	SBV	7	0	1	0	1	0	16	0	0	2	2	0	24	1	0	0	0	0	0	0	0	0	0	0	0	0	0	0	135	5	0	0	0	0	0	0	0	0	0	0	0	0	0	0	0	0
59	10	2	SBV	46	0	2	0	4	0	86	0	0	0	0	0	20	0	0	0	0	0	0	0	0	0	0	0	0	0	0	0	85	1	0	0	0	0	0	0	0	0	0	0	0	0	0	0	0	0
59	10	3	SBV	20	0	1	0	3	0	83	0	0	0	0	0	9	2	0	0	0	0	0	0	0	0	0	0	0	0	0	0	62	3	0	0	0	0	0	0	0	0	0	0	0	0	0	0	0	0
59	10	4	SBV	23	0	1	0	6	0	51	0	0	0	0	0	11	0	0	0	0	1	0	0	0	0	0	0	0	0	0	0	126	0	0	0	0	1	0	0	0	0	0	0	0	0	0	0	0	0
59	10	5	SBV	73	0	3	0	4	0	63	0	0	0	0	0	24	0	0	0	0	0	0	0	0	0	0	1	0	0	0	0	100	1	0	0	0	2	0	0	0	0	0	0	0	0	0	0	0	0
59	10	6	SBV	204	0	0	0	2	0	0	0	1	0	0	0	8	0	0	0	0	0	0	0	0	0	0	0	0	0	0	0	0	1	0	0	0	0	0	0	0	0	0	0	0	0	0	0	0	0
59	10	7	SBV	189	0	2	0	5	0	0	0	1	0	0	0	13	0	0	0	0	0	0	0	0	0	0	0	0	0	0	0	0	1	0	0	0	0	0	0	0	0	0	0	0	0	0	0	0	0
5	1	2	SBV	3059	5	6	0	0	0	2	213	0	1	0	0	0	0	250	0	0	0	0	0	0	0	0	0	0	0	0	194	0	0	0	0	0	0	0	0	0	0	0	0	0	0	0	0	0	0
5	1	3	SBV	2551	3	253	1	15	0	60	28	5	1	0	0	1	0	25	0	0	0	0	0	0	0	0	38	0	0	0	16	0	0	2	0	0	0	0	0	0	0	0	0	0	0	0	5	0	0
5	1	4	SBV	1497	5	640	1	151	0	373	5	7	1	0	0	15	0	0	0	0	2	0	0	0	0	1	46	0	0	0	4	0	0	1	5	3	0	0	0	0	0	0	0	0	0	0	9	0	0
5	1	5	SBV	390	3	508	1	409	0	1034	0	1	0	0	0	6	3	0	0	0	1	0	0	0	0	2	46	0	0	0	0	0	2	0	5	2	0	0	0	0	0	0	0	0	0	0	14	0	0
5	1	6	SBV	259	7	405	0	319	0	1297	0	0	1	0	0	7	4	0	0	0	1	0	0	0	0	3	33	0	0	0	0	0	3	0	5	8	0	0	0	0	0	0	0	0	0	0	9	0	0
5	1	7	SBV	189	0	281	1	353	0	1041	1	1	1	0	0	8	3	0	0	0	1	0	0	0	0	1	19	0	0	0	0	0	1	1	4	3	0	0	0	0	0	0	0	0	0	0	8	0	0
5	2	2	SBV	765	8	373	1	34	0	1420	4	1	3	0	0	16	1	1	0	0	2	0	0	0	0	1	16	0	0	0	0	0	12	0	0	0	0	0	0	0	0	0	0	0	0	0	19	0	0
5	2	3	SBV	3405	13	359	0	5	0	709	17	0	1	0	0	8	0	1	0	0	1	0	0	0	0	0	5	0	0	0	1	0	0	0	0	0	0	0	0	0	0	0	0	0	0	0	2	0	0
5	2	4	SBV	3771	8	143	0	4	0	160	25	0	1	0	0	2	0	4	0	0	0	0	0	0	0	0	2	0	0	0	3	0	1	0	0	0	0	0	0	0	0	0	0	0	0	0	0	0	0
5	2	5	SBV	3819	6	31	0	0	0	3	24	0	1	0	0	0	0	12	0	0	0	0	0	0	0	0	0	0	0	0	16	0	0	0	0	0	0	0	0	0	0	0	0	0	0	0	0	0	0
5	2	6	SBV	3120	8	10	0	0	0	1	6	0	0	0	0	0	0	18	0	0	0	0	0	0	0	0	0	0	0	0	7	0	0	0	0	0	0	0	0	0	0	0	0	0	0	0	0	0	0
5	2	7	SBV	1974	4	42	1	1	0	2	9	0	2	0	0	0	0	21	0	0	0	0	0	0	0	0	0	0	0	0	17	0	0	0	0	0	0	0	0	0	0	0	0	0	0	0	0	0	0
5	3	1	SBV	2840	3	26	0	1	0	1	22	0	0	0	0	2	0	12	0	0	0	0	0	0	0	0	0	0	1	0	5	0	0	0	0	0	0	0	0	0	0	0	0	0	0	0	0	0	0
5	3	2	SBV	2672	12	452	0	0	0	0	27	0	2	0	0	12	0	4	0	0	0	0	0	0	0	0	0	0	0	0	1	0	0	0	0	0	0	0	0	0	0	0	0	0	0	0	0	0	0
5	3	3	SBV	3181	17	696	0	0	0	3	48	0	1	0	0	27	0	19	0	0	0	0	0	0	0	0	1	0	0	0	6	0	0	0	0	0	0	0	0	0	0	0	0	0	0	0	0	0	0
5	3	4	SBV	3330	23	546	0	1	0	3	28	0	2	0	0	14	0	11	0	0	0	0	0	0	0	0	0	0	0	0	13	0	1	0	0	0	0	0	0	0	0	0	0	0	0	0	0	0	0
5	3	5	SBV	3092	7	52	0	1	0	2	66	0	1	0	0	3	0	94	0	0	0	0	0	0	0	0	0	0	0	0	59	1	0	0	0	0	0	0	0	0	0	0	0	0	0	0	1	0	0
5	3	6	SBV	3823	8	122	0	0	0	1	44	0	0	0	0	2	0	59	0	0	0	0	0	0	0	0	6	0	0	0	31	1	0	2	1	0	0	0	0	0	0	0	0	0	0	0	4	0	0
5	3	7	SBV	3640	4	36	0	0	0	6	49	0	1	0	0	0	0	123	0	0	0	0	0	0	0	0	7	0	0	0	84	0	0	0	1	0	0	0	0	0	0	0	0	0	0	0	2	0	0
5	4	1	SBV	2811	0	46	3	1	0	7	79	0	0	0	0	0	0	209	0	1	1	0	4	0	1	0	2	0	0	0	89	2	1	0	1	0	0	0	0	0	0	0	0	0	0	0	3	0	0
5	4	2	SBV	3916	0	22	12	2	0	35	85	0	0	0	0	0	1	248	0	0	1	0	3	0	0	0	1	0	1	0	128	0	0	0	1	0	0	0	0	0	0	0	0	0	0	0	1	0	0
5	4	3	SBV	3912	0	23	8	1	0	20	68	0	1	0	0	1	0	220	0	0	0	0	4	0	1	0	1	0	3	0	153	0	0	0	0	0	0	0	0	0	0	0	0	0	0	0	0	0	0
5	4	4	SBV	4024	0	25	9	12	0	13	110	0	0	0	0	1	3	193	0	0	0	0	12	0	0	0	0	0	0	0	83	0	0	1	0	0	2	0	0	0	0	0	0	0	0	0	2	0	0
5	4	5	SBV	4173	0	12	4	1	0	7	288	0	5	0	0	1	0	96	0	0	0	0	0	0	1	0	0	0	0	0	69	0	0	0	0	0	0	0	0	0	0	0	0	0	0	0	0	0	0
5	4	6	SBV	2692	0	39	6	4	0	12	137	1	0	0	0	0	0	99	0	0	0	0	7	0	0	0	2	0	2	0	68	0	0	0	0	0	0	0	0	0	0	0	0	0	0	0	0	0	0
5	4	7	SBV	614	0	3	0	0	0	7	51	0	1	0	0	1	0	33	0	0	0	0	0	0	0	0	0	0	0	0	9	0	0	0	0	0	0	0	0	0	0	0	0	0	0	0	0	0	0
5	5	1	SBV	2872	0	108	21	1	0	139	298	0	2	0	0	6	0	35	0	1	0	0	0	0	0	0	0	0	0	0	16	0	0	0	0	0	0	0	0	0	0	0	0	0	0	0	0	0	0
5	5	2	SBV	2340	0	311	79	7	0	342	346	0	7	0	0	22	0	28	0	1	0	0	2	0	0	0	0	0	0	0	14	0	0	0	0	0	0	0	0	0	0	0	0	0	0	0	0	0	0
5	5	3	SBV	1909	0	432	95	7	0	367	223	0	2	0	0	16	0	9	0	1	0	0	4	0	0	0	1	0	0	0	6	0	0	0	0	0	0	0	0	0	0	0	0	0	0	0	0	0	0
5	5	4	SBV	535	0	939	218	40	0	1010	55	0	1	0	0	44	0	6	0	0	0	0	36	0	0	0	2	0	0	0	4	0	1	0	0	0	0	0	0	0	1	0	0	0	0	0	1	0	0
5	5	5	SBV	301	0	324	96	157	0	638	27	0	0	0	0	45	1	3	0	0	10	0	794	0	0	1	14	0	0	0	2	0	3	2	2	0	1	0	0	1	0	0	0	0	0	0	4	0	0
5	5	7	SBV	565	0	392	21	1113	0	93	23	0	0	0	0	42	6	0	0	0	26	0	390	0	0	1	14	0	0	0	3	1	1	0	0	0	0	0	0	0	0	0	0	0	0	0	4	0	0
5	6	1	SBV	5106	0	19	7	29	0	3	11	0	0	0	0	2	0	4	0	0	0	0	10	0	0	0	0	0	0	0	1	0	0	0	0	0	0	0	0	0	0	0	0	0	0	0	0	0	0
5	6	2	SBV	4576	0	18	2	2	0	8	4	1	0	0	0	0	0	2	0	0	0	0	0	0	0	0	1	0	0	0	1	0	0	0	0	0	0	0	0	0	0	0	0	0	0	0	0	0	0
5	6	3	SBV	3703	0	10	1	1	0	2	13	0	0	0	0	0	0	4	0	0	0	0	6	0	0	0	0	0	0	0	1	0	0	0	0	0	0	0	0	0	0	0	0	0	0	0	0	0	0
5	6	4	SBV	1819	0	8	3	0	0	2	22	1	0	0	0	0	0	4	0	0	0	0	1	0	0	0	0	0	0	0	8	0	0	0	0	0	0	0	0	0	0	0	0	0	0	0	0	0	0
5	6	5	SBV	4589	0	48	22	19	0	32	83	4	2	0	0	5	0	17	0	0	8	0	17	0	0	0	2	0	0	0	9	0	0	1	0	0	0	0	0	0	0	0	0	0	0	0	1	0	0
5	6	6	SBV	4070	0	21	17	11	0	8	204	0	1	0	0	1	0	18	0	1	2	0	9	0	0	0	1	0	0	0	4	3	0	0	0	0	0	0	0	8	0	0	0	0	0	0	0	0	0
5	6	7	SBV	1971	0	168	553	8	0	2	9	0	0	0	0	15	0	2	0	1	132	0	1	0	0	0	1	0	2	0	0	237	3	0	0	0	0	0	0	5	0	0	0	0	0	0	2	0	0
5	7	1	SBV	145	0	669	529	61	0	5	2	0	0	0	0	6	11	0	0	1	38	0	594	0	1	0	27	0	0	0	0	7	0	0	0	0	0	0	0	2	0	0	0	0	0	0	2	0	0
5	7	2	SBV	168	0	619	426	88	0	3	5	0	0	0	0	5	6	1	0	0	38	0	491	0	0	0	36	0	0	0	0	8	0	0	2	0	0	0	0	1	0	0	0	0	0	0	1	0	0
5	7	3	SBV	1491	0	196	73	103	0	3	21	0	0	0	0	0	1	3	0	0	10	0	107	0	0	0	25	0	0	0	2	8	1	0	0	0	0	0	0	0	0	0	0	0	0	0	1	0	0
5	7	4	SBV	2252	0	394	38	275	0	7	34	0	0	0	0	0	3	1	0	0	11	0	135	0	0	0	65	0	0	0	2	0	3	0	1	0	0	0	0	0	0	0	0	0	0	0	1	0	0
5	7	5	SBV	973	0	446	25	416	0	3	0	0	0	0	0	12	2	0	0	0	138	0	1	0	0	0	140	0	1	0	0	39	5	0	5	0	123	0	0	17	0	0	0	0	0	0	3	0	0
5	7	6	SBV	1659	0	1049	12	399	0	2	0	0	0	0	0	2	2	3	0	0	24	0	9	0	0	0	67	0	0	0	2	10	1	0	2	0	0	0	0	0	0	0	1	0	0	0	0	0	0
5	7	7	SBV	3997	0	449	26	116	0	1	15	0	0	0	0	1	0	10	0	1	3	0	8	0	0	0	21	0	0	0	9	1	0	0	0	0	0	0	0	0	0	0	0	0	0	0	0	0	0
5	8	1	SBV	2061	0	344	9	1	0	2	7	0	0	0	0	0	0	0	0	0	0	0	0	0	0	0	0	0	14	0	0	0	1	1	0	0	1	0	0	0	0	0	0	0	1	0	0	0	0
5	8	2	SBV	2813	0	1165	7	1	0	7	9	0	0	0	0	1	0	0	0	0	0	0	1	0	0	0	0	0	4	0	0	0	0	0	0	0	0	0	0	0	0	0	0	0	0	0	0	0	0
5	8	3	SBV	3295	0	896	15	4	0	54	26	0	0	0	0	0	0	1	0	0	0	0	0	0	0	0	0	0	0	0	0	0	0	0	0	0	0	0	0	0	1	0	0	0	0	0	0	0	0
5	8	4	SBV	2381	0	1449	24	1	0	183	13	0	0	0	0	0	1	3	0	0	0	0	5	0	0	0	0	0	0	0	1	0	0	0	0	0	0	0	0	0	0	0	0	0	0	0	0	0	0
5	8	5	SBV	3100	0	805	19	4	0	252	25	0	0	0	0	2	0	0	0	0	0	0	0	0	0	0	0	0	0	0	4	0	1	0	0	0	0	0	0	0	0	0	0	0	0	0	0	0	0
5	8	6	SBV	4387	0	295	16	4	0	157	26	0	1	0	0	1	0	6	0	0	0	0	0	0	0	0	0	0	0	0	1	1	0	1	0	0	0	0	0	0	0	0	0	0	0	0	0	0	0
5	9	1	SBV	2148	0	28	21	1	0	8	257	2	0	0	0	0	0	9	0	1	0	0	0	0	0	0	0	6	3	0	6	0	2	3	0	0	0	0	0	0	0	0	0	0	0	0	0	0	0
5	9	2	SBV	2216	0	23	16	3	0	7	551	0	0	0	0	0	1	10	0	0	0	0	0	0	1	0	0	9	9	0	3	0	0	1	0	0	0	0	0	0	0	0	0	0	0	0	0	0	0
5	9	3	SBV	4297	0	7	23	0	0	9	508	1	9	0	0	1	2	12	0	0	0	0	0	0	0	0	0	1	0	0	3	1	0	2	0	0	0	0	0	0	0	0	0	0	0	0	0	0	0
5	9	4	SBV	3958	0	14	11	1	0	20	522	0	1	0	0	0	1	16	0	0	0	0	1	0	0	0	0	0	0	0	3	1	0	3	0	0	0	0	0	0	0	0	0	0	0	0	0	0	0
5	9	5	SBV	2845	0	75	21	5	0	28	6	0	0	0	0	0	3	0	0	0	1	0	0	0	0	0	0	0	4	0	0	0	0	1	0	0	8	0	0	0	0	0	0	0	0	0	0	1	0
5	9	6	SBV	4281	0	45	29	12	0	52	8	2	1	0	0	0	2	2	0	1	0	0	0	0	0	0	1	0	0	0	0	0	0	17	0	0	0	0	0	1	0	0	0	0	0	0	0	0	0
5	9	7	SBV	3923	0	54	11	1	0	12	17	1	0	0	0	1	0	1	0	0	2	0	0	0	0	0	0	0	2	0	0	9	2	7	0	0	0	0	0	2	0	0	0	0	0	0	0	0	0
5	10	1	SBV	4320	0	91	17	2	0	13	13	0	0	0	0	0	0	5	0	1	3	0	0	0	0	0	0	0	0	0	0	6	0	6	0	0	0	0	0	2	0	0	0	0	0	0	0	0	0
5	10	2	SBV	2968	1	793	29	32	0	283	4	2	0	0	0	6	0	1	0	0	8	0	0	0	0	0	0	0	0	0	0	23	3	1	2	0	0	0	0	0	0	0	0	0	0	0	0	0	0
5	10	3	SBV	1904	0	829	7	32	0	513	4	0	0	0	0	7	0	0	0	0	4	0	0	0	0	0	0	0	0	0	0	6	0	1	1	0	0	0	0	1	0	0	0	0	0	0	0	0	0
5	10	4	SBV	962	0	485	25	157	0	1100	0	17	0	0	0	11	5	0	0	22	19	0	0	0	0	0	1	0	0	0	0	1	2	7	2	0	0	0	0	0	5	0	0	0	0	0	7	0	0
5	10	5	SBV	573	0	348	46	264	0	1195	0	8	0	0	0	6	20	0	0	16	45	0	0	0	0	0	1	0	0	0	1	0	1	18	4	0	0	0	0	0	5	0	0	0	0	0	8	0	0
5	10	6	SBV	226	0	115	58	272	0	1425	2	29	0	0	0	15	22	0	0	12	19	0	1	0	0	0	15	0	0	0	0	0	5	3	5	0	0	0	0	0	3	0	0	0	0	0	23	0	0
5	10	7	SBV	156	0	133	56	390	0	1208	1	77	0	0	0	15	33	0	0	15	40	0	1	0	5	0	11	0	0	0	0	0	1	4	7	0	0	0	0	0	7	0	0	0	0	0	24	0	0
112	1	1	SBV	151	0	14	0	6	0	0	0	29	0	0	0	15	0	0	0	0	0	0	0	0	0	0	0	0	0	0	0	0	1	0	0	0	0	0	0	0	0	0	0	0	0	0	0	0	0
112	1	2	SBV	126	0	10	0	9	0	0	0	33	0	0	0	22	0	0	0	0	0	0	0	0	0	2	0	0	0	0	0	0	0	0	0	0	0	0	0	0	0	0	0	0	0	0	0	0	0
112	1	3	SBV	91	0	7	0	14	0	0	0	35	0	0	0	13	0	0	0	0	0	0	0	0	0	5	0	0	0	0	0	0	2	0	0	0	0	0	0	0	0	0	0	0	0	0	0	0	0
112	1	4	SBV	74	0	10	0	7	0	0	0	23	0	0	0	19	0	0	0	0	0	0	0	0	0	0	0	0	0	0	0	0	0	0	0	0	0	0	0	0	0	0	0	0	0	0	0	0	0
112	1	5	SBV	63	0	3	0	2	0	0	0	14	0	0	0	6	0	0	0	0	0	0	0	0	0	0	0	0	0	0	0	0	0	0	0	0	0	0	0	0	0	0	0	0	0	0	0	0	0
112	1	6	SBV	89	0	13	0	7	0	0	0	26	0	0	0	24	0	0	0	0	0	0	0	0	0	1	0	0	0	0	0	0	0	0	0	0	0	0	0	0	0	0	0	0	0	0	0	0	0
112	1	7	SBV	61	0	12	0	5	0	0	0	9	0	0	0	20	0	0	0	0	0	0	0	0	0	1	0	0	0	0	0	0	0	0	0	0	0	0	0	0	0	0	0	0	0	0	0	0	0
112	2	1	SBV	110	0	2	0	6	0	0	0	0	0	0	0	20	0	0	0	0	0	0	0	0	0	0	0	0	0	0	0	0	0	0	0	0	0	0	0	0	0	0	0	0	0	0	0	0	0
112	2	2	SBV	104	0	6	0	6	0	0	0	1	0	0	0	21	0	0	0	0	0	0	0	0	0	0	0	0	0	0	0	0	0	0	0	0	0	0	0	0	0	0	0	0	0	0	0	0	0
112	2	3	SBV	84	0	11	0	7	0	0	0	15	0	0	0	26	0	0	0	0	0	0	0	0	0	0	0	0	0	0	0	0	1	0	0	0	0	0	0	0	0	0	0	0	0	0	0	0	0
112	2	5	SBV	0	0	0	0	1	0	0	0	0	0	0	0	1	0	0	0	0	0	0	0	0	0	0	0	0	0	0	0	0	0	0	0	0	0	0	0	0	0	0	0	0	0	0	0	0	0
112	2	6	SBV	62	0	14	0	3	0	0	0	18	0	0	0	16	0	0	0	0	0	0	0	0	0	0	0	0	0	0	0	0	0	0	0	0	0	0	0	0	0	0	0	0	0	0	0	0	0
112	2	7	SBV	85	0	10	0	10	0	0	0	22	0	0	0	23	0	0	0	0	0	0	0	0	0	0	0	0	0	0	0	0	0	0	0	0	0	0	0	0	0	0	0	0	0	0	0	0	0
112	3	1	SBV	19	0	9	0	10	0	0	0	17	0	0	0	2	0	0	0	0	0	0	0	0	0	0	0	0	0	0	0	0	0	0	0	0	0	0	0	0	0	0	0	0	0	0	0	0	0
112	3	2	SBV	49	0	10	0	10	0	0	0	22	0	0	0	3	0	0	0	0	0	0	0	0	0	0	0	0	0	0	0	0	0	0	0	0	0	0	0	0	0	0	0	0	0	0	0	0	0
112	3	3	SBV	53	0	8	0	7	0	0	0	37	0	0	0	4	0	0	0	0	0	0	0	0	0	1	0	0	0	0	0	0	1	0	0	0	0	0	0	0	0	0	0	0	0	0	0	0	0
112	3	4	SBV	22	0	6	0	7	0	0	0	28	0	0	0	5	0	0	0	0	0	0	0	0	0	0	0	0	0	0	0	0	0	0	0	0	0	0	0	0	0	0	0	0	0	0	0	0	0
112	3	5	SBV	19	0	2	0	5	0	0	0	31	0	0	0	3	0	0	0	0	0	0	0	0	0	1	0	0	0	0	0	0	0	0	0	0	0	0	0	0	0	0	0	0	0	0	0	0	0
112	3	6	SBV	39	0	7	0	12	0	0	0	23	0	0	0	7	0	0	0	0	0	0	0	0	0	0	0	0	0	0	0	0	1	0	0	0	0	0	0	0	0	0	0	0	0	0	0	0	0
112	4	1	SBV	13	0	10	0	5	0	0	0	21	0	0	0	3	0	0	0	0	0	0	0	0	0	0	0	0	0	0	0	0	0	0	0	0	0	0	0	0	0	0	0	0	0	0	0	0	0
112	4	2	SBV	13	0	8	0	3	0	0	0	20	0	0	0	0	0	0	0	0	0	0	0	0	0	1	0	0	0	0	0	0	1	0	0	0	0	0	0	0	0	0	0	0	2	0	0	0	0
112	4	3	SBV	7	0	3	0	1	0	0	0	18	0	0	0	1	0	0	0	0	0	0	0	0	0	0	0	0	0	0	0	0	0	0	0	0	0	0	0	0	0	0	0	0	0	0	0	0	0
112	4	4	SBV	9	0	6	0	7	0	0	0	16	0	0	0	0	0	0	0	0	0	0	0	0	0	0	0	0	0	0	0	0	0	0	0	0	0	0	0	0	0	0	0	0	0	0	0	0	0
112	4	5	SBV	12	0	4	0	5	0	0	0	22	0	0	0	0	0	0	0	0	0	0	0	0	0	0	0	0	0	0	0	0	1	0	0	0	0	0	0	0	0	0	0	0	0	0	0	0	0
112	4	6	SBV	13	0	6	0	4	0	0	0	31	0	0	0	0	0	0	0	0	0	0	0	0	0	0	0	0	0	0	0	0	0	0	0	0	0	0	0	0	0	0	0	0	0	0	0	0	0
112	4	7	SBV	16	0	8	0	2	0	0	0	22	0	0	0	1	0	0	0	0	0	0	0	0	0	3	0	0	0	0	0	0	0	0	0	0	0	0	0	0	0	0	0	0	0	0	0	0	0
112	5	1	SBV	54	0	4	0	4	0	0	0	19	0	0	0	17	0	0	0	0	0	0	0	0	0	0	0	0	0	0	0	0	0	0	0	0	0	0	0	0	0	0	0	0	1	0	0	0	0
112	5	2	SBV	66	0	7	0	2	0	0	0	18	0	0	0	20	0	0	0	0	0	0	0	0	0	0	0	0	0	0	0	0	1	0	0	0	0	0	0	0	0	0	0	0	1	0	0	0	0
112	5	3	SBV	195	0	9	0	5	0	0	0	46	0	0	0	25	0	0	0	0	0	0	0	0	0	1	0	0	0	0	0	0	1	0	0	0	0	0	0	0	0	0	0	0	0	0	0	0	0
112	5	4	SBV	120	0	6	0	5	0	0	0	32	0	0	0	32	0	0	0	0	0	0	0	0	0	0	0	0	0	0	0	0	0	0	0	0	0	0	0	0	0	0	0	0	0	0	0	0	0
112	5	5	SBV	124	0	9	0	3	0	0	0	30	0	0	0	27	0	0	0	0	0	0	0	0	0	2	0	0	0	0	0	0	1	0	0	0	0	0	0	0	0	0	0	0	1	0	0	0	0
112	5	6	SBV	117	0	9	0	5	0	0	0	30	0	0	0	22	0	0	0	0	0	0	0	0	0	1	0	0	0	0	0	0	1	0	0	0	0	0	0	0	0	0	0	0	1	0	0	0	0
112	5	7	SBV	94	0	10	0	3	0	0	0	25	0	0	0	19	0	0	0	0	0	0	0	0	0	0	0	0	0	0	0	0	0	0	0	0	0	0	0	0	0	0	0	0	0	0	0	0	0
112	6	1	SBV	221	0	7	0	4	0	0	0	44	0	0	0	16	0	0	0	0	0	0	0	0	0	1	0	0	0	0	0	0	0	0	0	0	0	0	0	0	0	0	0	0	0	0	0	0	0
112	6	2	SBV	117	0	4	0	2	0	0	0	27	0	0	0	30	0	0	0	0	0	0	0	0	0	1	0	0	0	0	0	0	0	0	0	0	0	0	0	0	0	0	0	0	0	0	0	0	0
112	6	3	SBV	141	0	10	0	6	0	0	0	54	0	0	0	35	0	0	0	0	0	0	0	0	0	0	0	0	0	0	0	0	0	0	0	0	0	0	0	0	0	0	0	0	0	0	0	0	0
112	6	4	SBV	137	0	9	0	4	0	0	0	33	0	0	0	24	0	0	0	0	0	0	0	0	0	1	0	0	0	0	0	0	1	0	0	0	0	0	0	0	0	0	0	0	0	0	0	0	0
112	6	5	SBV	65	0	4	0	4	0	0	0	15	0	0	0	13	0	0	0	0	0	0	0	0	0	0	0	0	0	0	0	0	0	0	0	0	0	2	0	0	0	0	0	0	0	0	0	0	0
112	6	6	SBV	174	0	9	0	3	0	0	0	23	0	0	0	28	0	0	0	0	0	0	0	0	0	2	0	0	0	0	0	0	2	0	0	0	0	0	0	0	0	0	0	0	0	0	0	0	0
112	6	7	SBV	136	0	19	0	9	0	0	0	36	0	0	0	47	0	0	0	0	0	0	0	0	0	1	0	0	0	0	0	0	0	0	0	0	0	0	0	0	0	0	0	0	0	0	0	0	0
112	7	1	SBV	113	0	3	0	8	0	0	0	29	0	0	0	16	0	0	0	0	0	0	0	0	0	0	0	0	0	0	0	0	0	0	0	0	0	0	0	0	0	0	0	0	0	0	0	0	0
112	7	2	SBV	160	0	11	0	5	0	0	0	36	0	0	0	14	0	0	0	0	0	0	0	0	0	1	0	0	0	0	0	0	0	0	0	0	0	0	0	0	0	0	0	0	1	0	0	0	0
112	7	3	SBV	337	0	2	0	4	0	0	0	41	0	0	0	9	0	0	0	0	0	0	0	0	0	0	0	0	0	0	0	0	0	0	0	0	0	0	0	0	0	0	0	0	0	0	0	0	0
112	7	4	SBV	120	0	4	0	5	0	0	0	30	0	0	0	8	0	0	0	0	0	0	0	0	0	0	0	0	0	0	0	0	0	0	0	0	0	0	0	0	0	0	0	0	0	0	0	0	0
112	7	5	SBV	130	0	4	0	4	0	0	0	39	0	0	0	11	0	0	0	0	0	0	0	0	0	0	0	0	0	0	0	0	0	0	0	0	0	0	0	0	0	0	0	0	0	0	0	0	0
112	7	6	SBV	146	0	4	0	7	0	0	0	48	0	0	0	15	0	0	0	0	0	0	0	0	0	0	0	0	0	0	0	0	1	0	0	0	0	0	0	0	0	0	0	0	0	0	0	0	0
112	7	7	SBV	126	0	13	0	4	0	0	0	35	0	0	0	22	0	0	0	0	0	0	0	0	0	0	0	0	0	0	0	0	0	0	0	0	0	0	0	0	0	0	0	0	0	0	0	0	0
112	8	1	SBV	65	0	13	0	3	0	0	0	23	0	0	0	17	0	0	0	0	0	0	0	0	0	0	0	0	0	0	0	0	0	0	0	0	0	0	0	0	0	0	0	0	0	0	0	0	0
112	8	2	SBV	287	0	4	0	2	0	0	0	40	0	0	0	27	0	0	0	0	0	0	0	0	0	2	0	0	0	0	0	0	1	0	0	0	0	0	0	0	0	0	0	0	0	0	0	0	0
112	8	3	SBV	56	0	4	0	6	0	0	0	11	0	0	0	11	0	0	0	0	0	0	0	0	0	0	0	0	0	0	0	0	0	0	0	0	0	0	0	0	0	0	0	0	0	0	0	0	0
112	8	4	SBV	260	0	6	0	2	0	0	0	36	0	0	0	27	0	0	0	0	0	0	0	0	0	0	0	0	0	0	0	0	1	0	0	0	0	0	0	0	0	0	0	0	0	0	0	0	0
112	8	5	SBV	60	0	9	0	8	0	0	0	18	0	0	0	21	0	0	0	0	0	0	0	0	0	0	0	0	0	0	0	0	0	0	0	0	0	0	0	0	0	0	0	0	0	0	0	0	0
112	8	6	SBV	105	0	6	0	6	0	0	0	32	0	0	0	27	0	0	0	0	0	0	0	0	0	0	0	0	0	0	0	0	1	0	0	0	0	0	0	0	0	0	0	0	0	0	0	0	0
112	8	7	SBV	42	0	6	0	2	0	0	0	25	0	0	0	15	0	0	0	0	0	0	0	0	0	0	0	0	0	0	0	0	0	0	0	0	0	0	0	0	0	0	0	0	0	0	0	0	0
112	9	2	SBV	62	0	9	0	4	0	0	0	17	0	0	0	4	0	0	0	0	0	0	0	0	0	0	0	0	0	0	0	0	0	0	0	0	0	0	0	0	0	0	0	0	0	0	0	0	0
112	9	3	SBV	87	0	8	0	6	0	0	0	45	0	0	0	8	0	0	0	0	0	0	0	0	0	5	0	0	0	0	0	0	1	0	0	0	0	0	0	0	0	0	0	0	0	0	0	0	0
112	9	4	SBV	183	0	7	0	6	0	0	0	35	0	0	0	14	0	0	0	0	0	0	0	0	0	2	0	0	0	0	0	0	1	0	0	0	0	0	0	0	0	0	0	0	0	0	0	0	0
112	9	5	SBV	83	0	8	0	7	0	0	0	17	0	0	0	11	0	0	0	0	0	0	0	0	0	2	0	0	0	0	0	0	0	0	0	0	0	0	0	0	0	0	0	0	0	0	0	0	0
112	9	6	SBV	148	0	3	0	2	0	0	0	31	0	0	0	13	0	0	0	0	0	0	0	0	0	1	0	0	0	0	0	0	0	0	0	0	0	0	0	0	0	0	0	0	0	0	0	0	0
112	9	7	SBV	128	0	9	0	7	0	0	0	46	0	0	0	15	0	0	0	0	0	0	0	0	0	1	0	0	0	0	0	0	0	0	0	0	0	0	0	0	0	0	0	0	0	0	0	0	0
112	10	1	SBV	87	0	5	0	5	0	0	0	26	0	0	0	17	0	0	0	0	0	0	0	0	0	0	0	0	0	0	0	0	0	0	0	0	0	0	0	0	0	0	0	0	1	0	0	0	0
112	10	3	SBV	80	0	10	0	1	0	0	0	16	0	0	0	20	0	0	0	0	0	0	0	0	0	0	0	0	0	0	0	0	0	0	0	0	0	0	0	0	0	0	0	0	0	0	0	0	0
112	10	4	SBV	150	0	3	0	5	0	0	0	27	0	0	0	15	0	0	0	0	0	0	0	0	0	1	0	0	0	0	0	0	2	0	0	0	0	0	0	0	0	0	0	0	0	0	0	0	0
112	10	5	SBV	1	0	0	0	1	0	0	0	0	0	0	0	0	0	0	0	0	0	0	0	0	0	0	0	0	0	0	0	0	0	0	0	0	0	0	0	0	0	0	0	0	0	0	0	0	0
112	10	6	SBV	106	0	8	0	6	0	0	0	34	0	0	0	13	0	0	0	0	0	0	0	0	0	0	0	0	0	0	0	0	0	0	0	0	0	0	0	0	0	0	0	0	0	0	0	0	0
112	10	7	SBV	164	0	9	0	4	0	0	0	57	0	0	0	25	0	0	0	0	0	0	0	0	0	0	0	0	0	0	0	0	1	0	0	0	0	0	0	0	0	0	0	0	0	0	0	0	0
116	1	1	SBV	0	0	2	0	1	0	0	0	2	0	0	0	0	0	0	0	0	0	0	0	0	0	0	0	0	0	0	0	0	0	0	0	0	0	0	0	0	0	0	0	0	0	0	0	0	0
116	1	3	SBV	0	0	3	0	6	0	0	0	2	0	0	0	0	0	0	0	0	0	0	0	0	0	0	0	0	0	0	0	0	0	0	0	0	0	0	0	0	0	0	0	0	0	0	0	0	0
116	1	4	SBV	0	0	0	0	25	0	0	0	1	0	0	0	0	0	0	0	0	0	0	0	0	0	0	0	0	0	0	0	0	0	0	0	0	0	0	0	0	0	0	0	0	0	0	0	0	0
116	1	5	SBV	0	0	0	0	19	0	0	0	0	0	0	0	0	0	0	0	0	0	0	0	0	0	0	0	0	0	0	0	0	0	0	0	0	0	0	0	0	0	0	0	0	0	0	0	0	0
116	1	6	SBV	0	0	0	0	22	0	0	0	2	0	0	0	0	0	0	0	0	0	0	0	0	0	0	0	0	0	0	0	0	0	0	0	0	0	0	0	0	0	0	0	0	0	0	0	0	0
116	1	7	SBV	0	0	0	0	11	0	0	0	14	0	0	0	0	0	0	0	0	0	0	0	0	0	0	0	0	0	0	0	0	0	0	0	0	0	0	0	0	0	0	0	0	0	0	0	0	0
116	2	2	SBV	2	0	0	0	15	0	0	0	17	0	0	0	2	0	0	0	0	0	0	0	0	0	0	0	0	0	0	0	0	0	0	0	0	0	0	0	0	0	0	0	0	0	0	0	0	0
116	2	3	SBV	0	0	2	0	14	0	0	0	8	0	0	0	0	0	0	0	0	0	0	0	0	0	0	0	0	0	0	0	0	1	0	0	0	0	0	0	0	0	0	0	0	0	0	0	0	0
116	2	4	SBV	1	0	7	0	20	0	0	0	7	0	0	0	1	0	0	0	0	0	0	0	0	0	0	0	0	0	0	0	0	0	0	0	0	0	0	0	0	0	0	0	0	0	0	0	0	0
116	2	5	SBV	3	0	2	0	7	0	0	0	6	0	0	0	0	0	0	0	0	0	0	0	0	0	0	0	0	0	0	0	0	0	0	0	0	0	0	0	0	0	0	0	0	0	0	0	0	0
116	2	6	SBV	1	0	14	0	20	0	0	0	4	0	0	0	0	0	0	0	0	0	0	0	0	0	0	0	0	0	0	0	0	0	0	0	0	0	0	0	0	0	0	0	0	0	0	0	0	0
116	2	7	SBV	0	0	4	0	15	0	0	0	0	0	0	0	0	0	0	0	0	0	0	0	0	0	0	0	0	0	0	0	0	0	0	0	0	0	0	0	0	0	0	0	0	0	0	0	0	0
116	3	1	SBV	0	0	2	0	59	0	0	0	2	0	0	0	0	0	0	0	0	0	0	0	0	0	0	0	0	0	0	0	0	0	0	0	0	0	0	0	0	0	0	0	0	0	0	0	0	0
116	3	2	SBV	3	0	0	0	10	0	0	0	3	0	0	0	1	0	0	0	0	0	0	0	0	0	0	0	0	0	0	0	0	1	0	0	0	0	0	0	0	0	0	0	0	0	0	0	0	0
116	3	3	SBV	2	0	2	0	8	0	0	0	0	0	0	0	2	0	0	0	0	0	0	0	0	0	0	0	0	0	0	0	0	0	0	0	0	0	0	0	0	0	0	0	0	0	0	0	0	0
116	3	4	SBV	0	0	0	0	0	0	0	0	1	0	0	0	2	0	0	0	0	0	0	0	0	0	0	0	0	0	0	0	0	0	0	0	0	0	0	0	0	0	0	0	0	0	0	0	0	0
116	3	5	SBV	4	0	0	0	24	0	0	0	0	0	0	0	3	0	0	0	0	0	0	0	0	0	0	0	0	0	0	0	0	0	0	0	0	0	0	0	0	0	0	0	0	0	0	0	0	0
116	3	6	SBV	2	0	1	0	21	0	0	0	1	0	0	0	0	0	0	0	0	0	0	0	0	0	0	0	0	0	0	0	0	0	0	0	0	0	0	0	0	0	0	0	0	0	0	0	0	0
116	3	7	SBV	6	0	0	0	34	0	0	0	1	0	0	0	1	0	0	0	0	0	0	0	0	0	0	0	0	0	0	0	0	0	0	0	0	0	0	0	0	0	0	0	0	0	0	0	0	0
116	4	1	SBV	3	0	0	0	18	0	0	0	3	0	0	0	0	0	0	0	0	0	0	0	0	0	0	0	0	0	0	0	0	0	0	0	0	0	0	0	0	0	0	0	0	0	0	0	0	0
116	4	2	SBV	0	0	10	0	323	0	1	0	0	0	0	0	0	16	0	0	0	0	0	1	0	92	0	0	0	0	0	0	0	0	0	0	0	0	0	0	0	1	0	0	0	0	0	0	0	0
116	4	3	SBV	0	0	17	0	293	0	4	0	9	0	0	0	0	13	0	0	0	0	0	0	0	93	8	0	0	0	0	0	0	1	0	0	0	0	0	0	0	5	0	0	0	0	0	0	0	0
116	4	4	SBV	0	0	0	0	111	0	0	0	1	0	0	0	0	8	0	0	0	0	0	0	0	83	4	0	0	0	0	0	0	0	0	0	0	0	0	0	0	5	0	0	0	0	0	0	0	0
116	4	5	SBV	0	1	3	0	46	0	0	0	1	0	0	0	0	13	0	0	0	0	0	0	0	80	0	5	0	0	0	0	0	0	0	0	0	0	0	0	0	1	0	0	0	0	0	0	0	0
116	4	6	SBV	0	0	6	0	58	0	0	2	1	0	0	0	0	3	0	0	0	0	0	0	0	185	1	0	0	0	0	0	0	0	0	0	0	0	0	0	0	0	0	0	0	0	0	0	0	0
116	4	7	SBV	0	0	11	0	105	0	1	0	5	0	0	0	0	16	0	0	0	0	0	2	0	73	1	0	0	0	0	0	0	0	0	1	0	0	0	0	0	3	0	0	0	0	0	0	0	0
116	5	1	SBV	0	0	6	0	47	0	5	0	12	0	0	0	0	5	0	0	0	0	0	1	0	7	1	1	0	0	0	0	0	0	0	0	0	0	0	0	0	0	0	0	0	0	0	0	0	0
116	5	2	SBV	0	0	21	0	165	0	8	0	36	0	0	0	0	15	0	0	0	0	0	7	0	37	5	1	0	0	0	0	0	0	0	0	0	0	0	0	0	9	0	0	0	0	0	0	0	0
116	5	3	SBV	0	0	18	0	202	0	8	0	25	0	0	0	0	11	0	0	0	0	0	4	0	45	1	0	0	0	0	0	0	0	0	1	0	0	0	0	0	2	0	0	0	0	0	0	0	0
116	5	4	SBV	0	0	37	0	179	0	9	0	52	0	0	0	0	14	0	0	0	0	0	4	0	23	2	0	0	0	0	0	0	0	0	1	0	0	0	0	0	6	0	0	0	0	0	0	0	0
116	5	5	SBV	0	0	29	0	330	0	0	0	8	0	0	0	1	18	0	0	0	0	0	4	0	84	0	0	0	0	0	0	0	0	0	1	0	0	0	0	0	6	0	0	0	0	0	0	0	0
116	5	6	SBV	0	3	44	0	326	0	1	1	61	0	0	0	1	7	0	0	0	0	0	6	0	42	6	1	0	0	0	0	0	0	0	0	0	0	0	0	0	5	0	0	0	0	0	0	0	0
116	6	1	SBV	0	0	29	0	242	0	0	0	8	0	0	0	1	16	0	0	0	0	0	5	0	15	2	0	0	0	0	0	0	0	0	2	0	0	0	0	0	6	0	0	0	0	0	0	0	0
116	6	2	SBV	0	0	35	0	380	0	2	0	9	0	0	0	0	23	0	0	0	0	0	2	0	33	2	1	0	0	0	0	0	2	0	1	0	0	0	0	0	5	0	0	0	0	0	0	0	0
116	6	3	SBV	0	0	34	0	245	0	2	0	46	0	0	0	11	12	0	0	0	0	0	9	0	3	6	0	0	0	0	0	0	1	0	0	0	0	0	0	0	3	0	0	0	0	0	0	0	0
116	6	4	SBV	0	0	48	0	179	0	2	0	43	0	0	0	7	5	0	0	0	0	0	6	0	2	7	1	0	0	0	0	0	0	0	3	0	0	0	0	0	3	0	0	0	0	0	0	0	0
116	6	5	SBV	0	0	13	0	100	0	3	0	2	0	0	0	3	3	0	0	0	0	0	3	0	3	1	0	0	0	0	0	0	0	0	0	0	0	0	0	0	0	0	0	0	0	0	0	0	0
116	6	6	SBV	0	1	29	0	348	0	1	0	14	0	0	0	1	10	0	0	0	0	0	20	0	3	4	0	0	0	0	0	0	0	0	3	0	0	0	0	0	1	0	0	0	0	0	0	0	0
116	6	7	SBV	0	2	49	0	448	0	5	0	8	0	0	0	2	9	0	0	0	0	0	17	0	2	8	0	0	0	0	0	0	0	0	0	0	0	0	0	0	0	0	0	0	0	0	0	0	0
116	7	1	SBV	0	0	48	0	582	0	5	0	32	0	0	0	0	9	0	0	0	0	0	10	0	1	6	0	0	0	0	0	0	0	0	0	0	0	0	0	0	0	0	0	0	0	0	0	0	0
116	7	2	SBV	0	1	25	0	454	0	3	0	14	0	0	0	4	11	0	0	0	0	0	12	0	1	1	1	0	0	0	0	0	0	0	1	0	0	0	0	0	4	0	0	0	0	0	0	0	0
116	7	4	SBV	0	0	27	0	596	0	0	1	9	0	0	0	11	9	0	0	0	0	0	16	0	9	0	0	0	0	0	0	0	0	0	0	0	0	0	0	0	7	0	0	0	0	0	0	0	0
116	7	5	SBV	0	0	13	0	316	0	2	0	4	0	0	0	6	9	0	0	0	0	0	8	0	13	0	0	0	0	0	0	0	0	0	0	0	0	0	0	0	5	0	0	0	0	0	0	0	0
116	7	6	SBV	0	0	20	0	328	0	1	1	3	0	0	0	3	8	0	0	0	0	0	4	0	11	0	0	0	0	0	0	0	0	0	0	0	0	0	0	0	1	0	0	0	0	0	0	0	0
116	7	7	SBV	0	0	25	0	572	0	0	0	10	0	0	0	3	20	0	0	0	0	0	2	0	13	1	0	0	0	0	0	0	0	0	0	0	0	0	0	0	5	0	0	0	0	0	0	0	0
116	8	1	SBV	0	4	11	0	585	0	0	0	5	0	0	0	18	10	0	0	0	0	0	8	0	22	5	0	0	0	0	0	0	0	0	1	0	0	0	0	0	7	0	0	0	0	0	0	0	0
116	8	2	SBV	0	2	1	0	239	0	0	0	3	0	0	0	7	10	0	0	0	0	0	4	0	14	5	0	0	0	0	0	0	0	0	0	0	0	0	0	0	3	0	0	0	0	0	0	0	0
116	8	4	SBV	0	0	15	0	481	0	0	0	10	0	0	0	1	24	0	0	0	0	0	3	0	25	4	0	0	0	0	0	0	0	0	1	0	0	0	0	0	12	0	0	0	0	0	0	0	0
116	8	5	SBV	0	0	26	0	542	0	0	0	18	0	0	0	4	18	0	0	0	0	0	3	0	56	4	0	0	0	0	0	0	0	0	0	0	0	0	0	0	15	0	0	0	0	0	0	0	0
116	8	6	SBV	0	1	13	0	335	0	1	0	14	0	0	0	3	20	0	0	0	0	0	1	0	74	1	0	0	0	0	0	0	0	0	0	0	0	0	0	0	8	0	0	0	0	0	0	0	0
116	8	7	SBV	0	0	4	0	85	0	0	0	9	0	0	0	0	21	0	0	0	0	0	1	0	104	23	1	0	0	0	0	0	1	0	2	0	0	0	0	0	3	0	0	0	0	0	0	0	0
116	9	1	SBV	0	2	4	0	86	0	1	0	0	0	0	0	0	17	0	0	0	0	0	0	0	111	18	0	0	0	0	0	0	0	0	0	0	0	0	0	0	11	0	0	0	0	0	0	0	0
116	9	2	SBV	0	3	2	0	15	0	0	2	0	0	0	0	0	5	0	0	0	0	0	1	0	49	2	1	0	0	0	0	0	0	0	0	0	0	0	0	0	0	0	0	0	0	0	0	0	0
116	9	3	SBV	0	0	5	0	51	0	0	0	1	0	0	0	0	9	0	0	0	0	0	1	0	124	13	0	0	0	0	0	0	1	0	1	0	0	0	0	0	2	0	0	0	0	0	0	0	0
116	9	4	SBV	0	3	12	0	202	0	8	0	25	0	0	0	1	11	0	0	0	0	0	3	0	18	0	1	0	0	0	0	0	0	0	2	0	0	0	0	0	1	0	0	0	0	0	0	0	0
116	9	5	SBV	0	1	25	0	364	0	12	0	51	0	0	0	2	20	0	0	0	0	0	7	0	19	7	1	0	0	0	0	0	0	0	2	0	0	0	0	0	4	0	0	0	0	0	0	0	0
116	9	6	SBV	0	1	44	0	338	0	6	1	82	0	0	0	2	13	0	0	0	0	0	5	0	22	5	0	0	0	0	0	0	4	0	1	0	0	0	0	0	7	0	0	0	0	0	0	0	0
116	9	7	SBV	0	0	12	0	193	0	1	0	34	0	0	0	3	3	0	0	0	0	0	3	0	20	0	0	0	0	0	0	0	0	0	0	0	0	0	0	0	2	0	0	0	0	0	0	0	0
116	10	1	SBV	0	0	10	0	134	0	5	0	3	0	0	0	3	15	0	0	0	0	0	15	0	10	3	0	0	0	0	0	0	0	0	0	0	0	0	0	0	14	0	0	0	0	0	0	0	0
116	10	2	SBV	0	1	22	0	310	0	0	3	37	0	0	0	7	9	0	0	0	0	0	12	0	2	7	0	0	0	0	0	0	0	0	0	0	0	0	0	0	2	0	0	0	0	0	0	0	0
116	10	3	SBV	0	2	17	0	312	0	0	1	18	0	0	0	7	9	0	0	0	0	0	15	0	7	4	0	0	0	0	0	0	0	0	1	0	0	0	0	0	2	0	0	0	0	0	0	0	0
116	10	4	SBV	0	3	13	0	131	0	0	0	15	0	0	0	1	6	0	0	0	0	0	18	0	1	1	0	0	0	0	0	0	0	0	0	0	0	0	0	0	2	0	0	0	0	0	0	0	0
116	10	5	SBV	0	0	63	0	274	0	1	1	64	0	0	0	10	8	0	0	0	0	0	9	0	0	8	0	0	0	0	0	0	0	0	1	0	0	0	0	0	2	0	0	0	0	0	0	0	0
116	10	6	SBV	0	0	30	0	350	0	0	0	21	0	0	0	8	5	0	0	0	0	0	9	0	4	3	0	0	0	0	0	0	0	0	0	0	0	0	0	0	0	0	0	0	0	0	0	0	0
116	10	7	SBV	0	2	34	0	205	0	0	1	35	0	0	0	4	5	0	0	0	0	0	11	0	0	2	0	0	0	0	0	0	2	0	0	0	0	0	0	0	1	0	0	0	0	0	0	0	0
35	1	1	SBV	5	0	123	10	3	0	8	0	156	0	0	0	0	1	0	0	2	0	0	0	0	0	0	0	0	0	1	0	0	0	0	1	4	0	0	0	0	0	0	0	0	0	0	0	0	0
35	1	2	SBV	10	0	102	6	3	0	9	0	11	0	0	0	0	0	0	0	2	0	0	0	0	1	0	0	0	0	0	0	0	0	0	0	6	0	0	0	0	0	0	0	0	0	0	0	0	0
35	1	3	SBV	24	0	54	11	2	0	3	0	31	0	0	0	1	2	0	0	3	0	0	2	0	3	1	0	0	0	1	0	0	0	0	0	7	0	0	0	0	0	0	0	0	0	0	0	0	0
35	1	4	SBV	4	0	56	16	0	0	8	0	40	0	0	0	2	0	0	0	2	0	0	6	0	4	4	0	0	0	5	0	0	0	0	0	4	0	0	0	0	0	0	0	0	0	0	0	0	0
35	1	5	SBV	7	0	13	14	1	0	4	0	25	0	0	1	4	0	0	0	1	1	0	23	0	5	6	0	0	0	0	0	0	0	0	1	18	0	0	0	0	0	0	0	0	0	0	0	0	0
35	1	6	SBV	3	0	15	11	1	0	4	0	11	0	0	0	2	0	0	0	4	0	0	5	0	5	0	0	0	0	1	0	0	0	0	2	19	0	0	0	0	0	0	0	0	0	0	0	0	0
35	1	7	SBV	3	0	17	11	2	0	7	0	31	0	0	0	0	2	0	0	2	1	0	6	0	5	1	0	0	0	1	0	0	0	0	2	20	0	0	0	0	0	0	0	0	0	0	0	0	0
35	2	1	SBV	2	0	12	8	0	0	3	0	75	0	0	0	1	0	0	0	1	0	0	0	0	3	1	1	0	0	10	0	0	0	0	2	17	0	0	0	0	0	0	0	0	0	0	0	0	0
35	2	2	SBV	5	0	8	3	1	0	3	0	125	0	0	0	2	0	0	0	3	0	0	0	0	5	3	0	0	0	16	0	0	0	0	2	10	1	0	0	0	0	0	0	0	0	0	0	0	0
35	2	3	SBV	1	0	16	20	0	0	50	0	4	0	0	0	1	2	0	0	5	0	0	0	0	2	0	0	0	0	0	0	0	0	0	0	27	0	0	0	0	0	0	0	0	0	0	0	0	0
35	2	4	SBV	3	0	20	16	3	0	45	0	21	0	0	5	1	4	0	0	2	0	0	0	0	5	1	0	0	0	6	0	0	0	0	2	33	0	0	0	0	0	0	0	0	0	0	0	0	0
35	2	5	SBV	4	0	20	14	0	0	29	0	112	0	0	15	2	0	0	0	0	0	0	0	0	2	1	0	0	0	7	0	0	0	0	1	10	0	0	0	0	0	0	0	0	0	0	0	0	0
35	2	6	SBV	5	0	10	10	0	0	16	0	179	0	0	21	2	0	0	0	1	0	0	3	0	1	4	0	0	0	21	0	0	0	0	5	1	0	0	0	0	0	0	0	0	0	0	0	0	0
35	2	7	SBV	2	1	0	0	0	0	0	0	0	0	0	0	0	0	0	0	0	0	0	0	0	0	0	0	0	0	0	0	0	0	0	0	0	0	0	0	0	0	0	0	0	0	0	0	0	0
35	3	1	SBV	7	2	15	11	3	0	24	0	14	0	0	0	0	0	0	0	6	0	0	1	0	6	0	0	0	0	1	0	0	0	0	0	10	0	0	0	0	0	0	0	0	0	0	0	0	0
35	3	2	SBV	3	0	14	12	1	0	32	0	17	0	0	3	2	1	0	0	7	1	0	2	0	10	0	0	0	0	1	0	0	0	0	0	13	0	0	0	0	0	0	0	0	0	0	0	0	0
35	3	3	SBV	2	0	14	7	1	0	48	0	56	0	0	18	2	6	0	0	0	1	0	1	0	1	1	1	4	0	0	0	0	0	0	2	6	6	0	0	2	0	0	0	0	0	0	0	0	0
35	3	4	SBV	6	0	14	4	0	0	28	0	55	0	0	18	1	1	0	0	1	0	0	2	0	1	5	2	2	0	0	0	0	0	0	4	3	7	0	0	0	0	0	0	0	0	0	0	0	0
35	3	5	SBV	1	0	17	5	0	0	53	0	2	0	1	1	1	1	0	0	0	0	0	0	0	3	0	0	2	0	0	0	0	0	0	1	8	0	0	0	0	0	0	0	0	0	0	0	0	0
35	3	6	SBV	3	1	12	5	0	0	20	0	42	0	1	12	1	3	0	0	0	0	0	1	0	5	3	0	1	0	0	0	0	0	0	4	3	8	0	0	1	0	0	0	0	0	0	0	0	0
35	3	7	SBV	3	1	9	3	1	0	15	0	6	0	0	7	0	3	0	0	2	0	0	1	0	0	1	0	4	0	0	0	0	0	0	0	9	1	0	0	0	0	0	0	0	0	0	0	0	0
35	4	1	SBV	6	0	19	5	2	0	26	0	5	0	0	2	0	0	0	0	0	0	0	0	0	0	0	0	0	0	0	0	0	0	0	1	1	0	0	0	0	0	0	0	0	0	0	0	0	0
35	4	2	SBV	22	0	32	22	2	0	63	0	118	0	0	11	2	0	0	0	3	0	0	0	0	0	4	0	0	0	4	0	0	0	0	0	2	0	0	0	0	0	0	0	0	0	0	0	0	0
35	4	3	SBV	8	0	79	20	1	0	92	0	6	0	0	1	0	2	0	0	5	0	0	2	0	1	1	0	0	0	0	0	0	0	0	0	2	0	0	0	0	0	0	0	0	0	0	0	0	0
35	4	4	SBV	9	0	22	20	1	0	42	0	111	0	0	14	0	2	0	0	3	0	0	3	0	0	9	0	0	0	7	0	0	0	0	0	3	0	0	0	1	0	0	0	0	0	0	0	0	0
35	4	5	SBV	9	0	23	27	3	0	65	0	48	0	0	40	0	0	0	0	0	2	0	0	0	0	7	0	1	0	1	0	0	0	0	2	9	0	0	0	0	0	0	0	0	0	0	0	0	0
35	4	7	SBV	11	0	48	20	0	0	67	0	45	0	0	7	3	1	0	0	4	0	0	0	0	0	4	1	0	0	2	0	0	0	0	1	4	0	0	0	1	0	0	0	0	0	0	0	0	0
35	5	1	SBV	1	1	21	25	0	0	28	0	35	0	0	6	4	1	0	0	3	1	3	1	0	1	5	0	0	0	0	0	0	0	0	14	3	12	0	0	1	0	0	0	0	0	0	0	0	0
35	5	2	SBV	9	1	9	27	1	0	22	0	45	0	0	6	1	0	0	0	5	0	2	0	0	0	8	1	0	0	0	0	0	0	0	6	2	9	0	0	1	0	0	0	0	0	0	0	0	0
35	5	3	SBV	4	0	17	25	0	0	18	0	58	0	0	8	1	3	0	0	2	1	4	1	0	0	6	0	0	0	0	0	0	0	0	17	4	5	0	0	1	0	0	0	0	0	0	0	0	0
35	5	4	SBV	1	0	15	38	3	0	22	0	32	0	0	8	2	5	0	0	3	0	3	0	0	0	4	0	0	0	1	0	0	0	0	25	1	11	0	0	0	0	0	0	0	0	0	0	0	0
35	5	5	SBV	9	0	74	27	2	0	42	0	7	0	0	0	0	3	0	0	6	0	0	2	0	0	0	0	0	0	0	0	0	0	0	1	3	0	0	0	0	0	0	0	0	0	0	0	0	0
35	5	6	SBV	3	0	69	20	0	0	35	0	0	0	0	0	1	3	0	0	5	0	0	2	0	1	0	0	0	0	2	0	0	0	0	1	0	0	0	0	0	0	0	0	0	0	0	0	0	0
35	5	7	SBV	95	0	34	5	1	0	19	0	1	0	0	0	7	0	0	0	0	0	0	4	0	0	2	0	0	0	0	0	0	0	0	1	0	0	0	0	0	0	0	0	0	0	0	0	0	0
35	6	1	SBV	549	122	4	1	1	0	4	0	0	0	0	0	1	0	0	0	0	0	0	0	0	0	0	0	0	0	0	0	0	0	0	0	0	0	0	0	0	0	0	0	0	0	0	0	0	0
35	6	2	SBV	578	155	6	2	2	0	13	0	0	0	0	0	1	0	0	0	0	0	0	0	0	0	0	0	0	0	0	0	0	0	0	1	0	0	0	0	0	0	0	0	0	0	0	0	0	0
35	6	3	SBV	416	143	7	1	0	0	5	0	0	0	0	3	1	0	0	0	0	0	0	0	0	0	0	0	0	0	0	0	0	0	0	0	0	0	0	0	0	0	0	0	0	0	0	0	0	0
35	6	4	SBV	680	190	5	2	0	0	12	0	0	0	0	1	1	0	0	0	0	0	0	0	0	0	1	0	0	0	0	0	0	0	0	0	0	0	0	0	0	0	0	0	0	0	0	0	0	0
35	6	5	SBV	467	234	2	1	0	0	1	0	1	0	0	0	0	0	0	0	0	0	0	1	0	0	0	0	0	0	0	0	0	0	0	0	0	0	0	0	0	0	0	0	0	0	0	0	0	0
35	6	6	SBV	421	234	0	2	0	0	3	0	1	0	0	0	1	0	0	0	0	0	0	0	0	0	1	0	0	0	0	0	0	0	0	0	0	0	0	0	0	0	0	0	0	0	0	0	0	0
35	6	7	SBV	476	295	0	1	0	0	2	0	0	0	0	0	0	0	0	0	0	0	0	0	0	0	0	0	0	0	0	0	0	0	0	0	0	0	0	0	0	0	0	0	0	0	0	0	0	0
35	7	1	SBV	283	268	4	5	0	0	8	0	0	0	0	0	0	0	0	0	0	0	0	0	0	0	0	0	0	0	0	0	0	0	0	0	0	0	0	0	0	0	0	0	0	0	0	0	0	0
35	7	2	SBV	390	281	2	3	0	0	6	0	0	0	0	0	0	0	0	0	0	0	0	0	0	0	0	0	0	0	0	0	0	0	0	0	0	0	0	0	0	0	0	0	0	0	0	0	0	0
35	7	3	SBV	9	0	8	34	0	0	8	0	0	0	0	0	20	0	0	0	0	0	0	0	0	0	0	0	44	0	0	0	0	0	0	0	0	30	0	0	0	0	0	0	0	0	0	0	0	0
35	7	4	SBV	2	0	4	24	0	0	3	0	0	0	2	0	14	0	0	0	0	0	0	0	1	0	0	0	51	0	0	0	0	0	0	0	0	27	0	0	0	0	0	0	0	0	0	0	0	0
35	7	5	SBV	8	0	3	36	0	0	3	0	0	0	1	0	14	0	0	0	0	0	0	0	0	0	0	0	37	0	0	0	0	0	0	0	0	11	0	0	0	0	0	0	0	0	0	0	0	0
35	7	6	SBV	21	1	13	87	0	0	5	0	0	0	7	0	13	0	0	0	0	0	0	0	0	0	0	0	20	0	0	0	0	0	0	0	0	1	1	0	0	0	0	0	0	0	0	0	0	0
35	7	7	SBV	32	0	9	102	0	0	16	0	0	0	1	0	11	0	0	0	0	0	0	0	0	0	0	0	14	0	0	0	0	0	0	0	0	4	4	0	0	0	0	0	0	0	0	0	0	0
35	8	1	SBV	172	15	8	42	2	0	254	0	0	0	1	0	9	0	0	0	0	0	0	0	0	0	0	0	0	0	0	0	0	0	0	0	0	0	0	0	0	0	0	0	0	0	0	0	0	0
35	8	2	SBV	141	6	5	50	13	0	248	0	0	0	0	0	1	1	0	0	0	0	0	0	0	0	0	0	0	0	0	0	0	0	0	8	3	0	0	0	0	0	0	0	0	0	0	0	0	0
35	8	3	SBV	159	6	15	47	2	0	234	0	0	0	1	0	5	0	0	0	0	0	0	0	0	0	0	0	0	0	0	0	0	0	0	1	0	0	0	0	0	0	0	0	0	0	0	0	0	0
35	8	4	SBV	29	0	4	24	12	0	404	0	0	0	0	0	2	6	0	0	0	0	0	0	0	0	0	0	0	0	0	0	0	0	0	2	3	0	0	0	0	0	0	0	0	0	0	0	0	0
35	8	5	SBV	23	0	7	15	10	0	294	0	0	0	0	0	0	3	0	0	0	0	0	0	0	0	1	0	0	0	0	0	0	0	0	1	2	0	0	0	0	0	0	0	0	0	0	0	0	0
35	8	6	SBV	49	0	5	22	10	0	323	0	0	0	0	0	1	3	0	0	0	0	0	0	0	0	1	0	0	0	0	0	0	0	0	3	5	0	0	0	0	0	0	0	0	0	0	0	0	0
35	8	7	SBV	20	1	2	22	9	0	200	0	0	0	0	0	1	2	0	0	0	0	0	0	0	0	1	0	0	0	0	0	0	0	0	7	0	0	0	0	0	0	0	0	0	0	0	0	0	0
35	9	1	SBV	38	0	2	24	13	0	225	0	1	0	0	0	1	4	0	0	0	0	0	0	0	0	1	0	0	0	0	0	0	0	0	8	2	0	0	0	0	0	0	0	0	0	0	0	0	0
35	9	3	SBV	53	0	3	28	8	0	277	0	0	0	0	1	1	5	0	0	0	0	0	0	0	0	2	0	0	0	0	0	0	0	0	7	2	0	0	0	0	0	0	0	0	0	0	0	0	0
35	9	4	SBV	26	0	7	29	5	0	196	0	0	0	0	0	0	1	0	0	0	0	0	0	0	0	1	0	0	0	0	0	0	0	0	6	0	0	0	0	0	0	0	0	0	0	0	0	0	0
35	9	5	SBV	26	1	4	20	12	0	258	0	0	0	0	0	1	1	0	0	0	0	0	0	0	0	0	0	0	0	0	0	0	0	0	0	1	0	0	0	0	0	0	0	0	0	0	0	0	1
35	9	6	SBV	31	0	4	17	8	0	295	0	0	0	0	0	2	1	0	0	0	0	0	0	0	0	0	0	0	0	0	0	0	0	0	1	3	0	0	0	0	0	0	0	0	0	0	0	0	0
35	9	7	SBV	20	0	4	29	5	0	266	0	0	0	0	0	1	3	0	0	1	0	0	0	0	0	0	0	0	0	0	0	0	0	0	3	1	0	0	0	0	0	0	0	0	0	0	0	0	4
35	10	1	SBV	221	34	7	22	8	0	155	0	4	0	0	0	4	0	0	0	1	0	0	0	0	0	2	0	0	0	0	0	0	0	0	5	0	1	0	0	0	0	0	0	0	0	0	0	0	0
35	10	2	SBV	210	25	4	32	9	0	160	0	0	0	0	0	2	0	0	0	0	0	0	0	0	0	3	0	0	0	0	0	0	0	0	5	4	1	0	0	0	0	0	0	0	0	0	0	0	0
35	10	3	SBV	54	9	6	24	17	0	211	0	3	0	0	0	2	1	0	0	0	0	0	0	0	0	0	0	0	0	0	0	0	0	0	1	2	0	0	0	0	0	0	0	0	0	0	0	0	0
35	10	4	SBV	168	17	0	17	10	0	125	0	0	0	0	0	4	0	0	0	0	0	0	0	0	0	1	0	0	0	0	0	0	0	0	4	1	0	0	0	0	0	0	0	0	0	0	0	0	1
35	10	5	SBV	38	11	6	22	6	0	287	0	0	0	0	0	4	1	0	0	0	0	0	0	0	0	0	0	0	0	0	0	0	0	0	4	0	0	0	0	0	0	0	0	0	0	0	0	0	1
35	10	6	SBV	59	4	3	19	10	0	235	0	0	0	0	0	2	0	0	0	0	0	0	0	0	0	1	0	0	0	0	0	0	0	0	7	1	0	0	0	0	0	0	0	0	0	0	0	0	0
35	10	7	SBV	21	14	4	20	7	0	347	0	0	0	0	0	0	1	0	0	1	0	0	0	0	0	0	0	0	0	0	0	0	0	0	1	2	0	0	0	0	0	0	0	0	0	0	0	0	1
55	1	1	SBV	4	0	76	3	12	0	55	0	2	0	0	4	4	177	0	0	78	0	0	5	0	94	3	0	0	0	0	0	0	0	0	0	1	0	0	0	0	0	0	3	1	0	0	0	0	6
55	1	2	SBV	1	0	68	3	23	0	140	0	0	0	0	0	0	100	0	0	82	0	0	7	0	82	0	0	0	0	0	0	0	0	0	0	1	0	0	0	0	0	0	0	0	0	0	0	0	0
55	1	3	SBV	1	0	102	16	16	0	91	0	1	0	0	1	2	123	0	0	126	0	0	1	0	50	0	0	0	0	0	0	0	0	0	0	5	0	0	0	0	0	0	0	0	0	0	0	0	4
55	1	4	SBV	1	0	56	11	15	0	62	0	3	0	0	5	1	68	0	0	88	0	0	0	0	85	0	0	0	0	0	0	0	0	0	0	8	0	0	0	0	0	0	1	4	0	0	0	0	0
55	1	5	SBV	3	0	137	30	22	0	86	0	2	0	0	2	6	215	0	0	120	0	0	3	0	37	0	0	0	0	0	0	0	0	0	2	4	0	0	0	0	0	0	1	1	0	0	0	0	2
55	1	6	SBV	0	0	45	8	14	0	57	0	1	0	0	1	1	51	0	0	106	0	0	0	0	65	0	0	0	0	0	0	0	0	0	0	3	0	0	0	0	0	0	0	0	0	0	0	0	0
55	1	7	SBV	2	0	91	20	17	0	61	0	1	0	0	2	3	166	0	0	102	0	0	2	0	74	0	0	0	0	0	0	0	0	0	0	8	0	0	0	0	0	0	0	0	0	0	0	0	2
55	2	1	SBV	1	0	109	25	11	0	102	0	2	0	0	2	7	100	0	0	139	0	0	2	0	78	0	0	0	0	0	0	0	0	0	0	6	0	0	0	0	0	0	1	0	0	0	0	0	1
55	2	2	SBV	4	0	110	9	16	0	65	0	2	0	0	3	1	133	0	0	97	0	0	8	0	92	0	0	0	0	1	0	0	0	0	1	4	0	0	0	0	0	0	4	7	0	0	0	0	2
55	2	3	SBV	3	0	89	9	9	0	46	0	5	0	0	1	4	107	0	0	64	0	0	4	0	77	3	1	0	0	1	0	0	0	0	0	4	0	0	0	0	0	0	0	0	0	0	0	0	0
55	2	4	SBV	4	0	185	16	37	0	103	0	0	0	0	0	4	144	0	0	144	0	0	2	0	13	0	0	0	1	0	0	0	0	0	0	3	0	0	0	0	0	0	2	11	0	0	0	0	0
55	2	5	SBV	2	0	170	25	35	0	132	0	3	0	0	0	5	147	0	0	135	0	0	0	0	16	0	0	0	0	0	0	0	0	0	0	5	0	0	0	0	0	0	2	4	0	0	0	0	1
55	2	6	SBV	4	0	226	11	24	0	114	0	3	0	0	2	10	213	0	0	142	0	0	3	0	16	0	0	0	0	1	0	0	3	0	0	0	0	0	0	0	1	0	1	3	0	0	0	0	0
55	2	7	SBV	26	0	213	23	55	0	122	0	21	0	0	17	34	162	0	0	115	0	0	2	0	17	1	0	0	0	3	0	0	0	0	2	2	0	0	0	0	0	0	0	0	0	0	0	0	0
55	3	1	SBV	1	0	135	15	18	0	4	0	16	0	0	56	5	284	0	0	90	0	0	0	0	0	41	8	0	0	0	0	0	6	0	0	2	0	0	0	0	0	0	3	0	0	0	0	0	0
55	3	2	SBV	2	0	91	6	6	0	3	0	22	0	0	66	4	255	0	0	47	0	0	0	0	2	50	24	0	0	0	0	0	10	0	0	2	0	0	0	0	0	0	1	0	0	0	0	0	1
55	3	3	SBV	0	0	14	1	1	0	0	0	2	0	0	6	7	8	0	0	2	0	0	0	0	0	0	0	0	5	0	0	0	2	1	0	0	0	0	0	0	0	0	165	185	0	0	0	0	0
55	3	4	SBV	3	0	12	1	6	0	1	0	2	0	0	6	14	29	0	0	5	0	0	0	2	0	0	1	0	10	0	0	0	0	1	0	0	0	0	0	0	0	0	172	153	0	0	0	0	1
55	3	5	SBV	1	0	34	2	1	0	0	0	6	0	0	14	18	69	0	0	8	0	0	0	1	0	1	1	0	8	0	0	0	0	8	0	0	0	0	0	0	0	0	178	238	0	0	0	0	4
55	3	6	SBV	2	0	20	2	2	0	0	0	4	0	0	6	4	33	0	0	3	0	0	0	1	0	0	0	0	6	0	0	0	3	2	0	0	0	0	0	0	0	0	136	181	0	0	0	0	0
55	3	7	SBV	5	0	27	4	4	0	0	0	18	0	0	105	8	128	0	0	23	0	0	0	3	0	8	14	0	9	3	0	0	0	0	0	1	0	0	0	0	0	0	43	190	0	0	0	0	0
55	4	1	SBV	8	0	169	18	36	0	8	0	6	0	0	45	36	274	0	0	78	0	0	0	0	0	2	4	0	3	1	0	0	0	0	0	0	0	0	0	0	0	0	17	27	0	0	0	0	1
55	4	2	SBV	1	0	206	16	71	0	14	0	2	0	0	10	14	159	0	0	158	0	0	0	0	0	1	7	0	0	0	0	0	0	0	1	4	0	0	0	0	0	0	3	7	0	0	0	0	0
55	4	3	SBV	14	0	241	17	51	0	14	0	4	0	0	20	17	230	0	0	169	0	0	0	0	0	0	7	0	2	0	0	0	1	0	1	4	0	0	0	0	0	0	4	6	0	0	0	0	0
55	4	4	SBV	0	0	20	0	4	0	1	0	0	0	0	0	4	4	0	0	9	0	0	0	0	0	0	0	0	0	0	0	0	0	0	0	0	0	0	0	0	0	0	0	0	0	0	0	0	0
55	4	5	SBV	10	0	165	23	32	0	22	0	11	0	0	80	11	303	0	0	89	0	0	0	0	0	4	6	0	0	0	0	0	2	0	0	4	0	0	0	0	0	0	0	0	0	0	0	0	8
55	4	6	SBV	5	0	244	27	28	0	24	0	23	0	0	152	13	313	0	0	59	0	0	0	0	0	18	3	0	1	0	0	0	8	0	0	2	0	0	0	0	0	0	5	0	0	0	0	0	9
55	4	7	SBV	3	0	185	17	58	0	36	0	3	0	0	0	15	250	0	0	109	0	0	0	0	0	1	5	0	1	0	0	0	1	0	0	7	0	0	0	0	0	0	1	0	0	0	0	0	1
55	5	1	SBV	89	0	261	32	34	0	78	0	6	0	0	0	5	3	0	0	0	0	0	0	2	0	1	0	0	0	0	0	0	4	0	0	0	0	0	0	0	0	0	0	0	0	0	0	0	0
55	5	2	SBV	130	0	225	30	34	0	76	0	28	0	0	0	11	0	0	0	1	0	0	0	0	0	3	0	0	0	0	0	0	9	0	0	0	0	0	0	0	0	0	0	0	0	0	0	0	0
55	5	3	SBV	53	3	177	29	48	0	21	0	170	0	0	0	47	1	0	0	6	0	0	0	0	0	13	0	0	0	0	0	0	3	3	1	0	0	0	0	0	0	0	2	0	0	0	0	0	5
55	5	4	SBV	147	0	267	47	57	0	79	0	26	0	0	0	16	1	0	0	0	0	0	0	1	0	3	0	0	2	0	0	0	8	1	0	0	0	0	0	0	0	0	0	0	0	0	0	0	0
55	5	5	SBV	63	1	196	30	22	0	85	0	5	0	0	0	15	2	0	0	1	0	0	0	2	0	2	0	0	2	0	0	0	7	0	0	0	0	0	0	0	0	0	0	0	0	0	0	0	0
55	5	6	SBV	133	5	204	31	19	0	73	0	7	0	0	0	8	2	0	0	0	0	0	0	1	0	5	0	0	0	0	0	0	7	0	0	0	0	0	0	0	0	0	0	0	0	0	0	0	0
55	5	7	SBV	100	1	254	39	39	0	85	0	8	0	0	0	10	1	0	0	0	0	0	0	7	0	0	0	0	0	0	0	0	9	1	0	0	0	0	0	0	0	0	0	0	0	0	0	0	1
55	6	1	SBV	26	0	131	29	23	0	14	0	10	0	0	34	5	143	0	0	63	1	0	0	0	45	33	0	0	0	0	0	0	1	0	0	4	0	0	0	0	0	0	0	0	0	0	0	0	0
55	6	2	SBV	7	0	122	7	13	0	8	0	8	0	0	26	2	122	0	0	41	1	0	0	0	62	35	0	0	0	0	0	0	12	0	0	0	0	0	0	0	0	0	0	0	0	0	0	0	0
55	6	3	SBV	0	2	80	11	21	0	15	0	3	0	0	27	0	62	0	0	80	0	0	0	0	59	23	0	0	0	0	0	0	2	0	0	4	0	0	0	0	0	0	1	0	0	0	0	0	1
55	6	4	SBV	6	1	122	11	20	0	8	0	1	0	0	34	4	75	0	0	71	0	0	0	0	56	56	0	0	0	0	0	0	12	0	0	2	0	0	0	0	0	0	0	0	0	0	2	0	1
55	6	5	SBV	17	0	91	11	17	0	11	0	4	0	0	22	1	74	0	0	63	0	0	0	0	45	11	1	0	0	0	0	0	7	0	0	4	0	0	0	0	0	0	1	0	0	0	0	0	1
55	6	6	SBV	20	5	104	9	13	0	18	0	0	0	0	15	1	79	0	0	58	0	0	0	0	42	22	0	0	0	0	0	0	11	0	0	4	0	0	0	0	1	0	2	0	0	0	9	0	0
55	6	7	SBV	22	5	68	2	8	0	14	0	1	0	0	28	3	42	0	0	68	0	0	0	0	52	34	1	0	0	0	0	0	9	0	0	0	0	0	0	0	0	0	1	0	0	0	0	0	0
55	7	1	SBV	18	1	141	18	3	0	20	0	5	0	0	0	9	212	0	0	130	0	0	0	0	0	2	0	0	0	0	0	0	7	0	0	3	0	0	0	0	0	0	5	0	0	0	0	0	3
55	7	2	SBV	17	0	47	6	2	0	16	0	3	0	0	0	3	115	0	0	47	0	0	0	0	2	0	0	0	0	0	0	0	4	0	0	1	0	0	0	0	0	0	2	0	0	0	0	0	1
55	7	3	SBV	13	0	56	11	3	0	8	0	2	0	0	0	2	99	0	0	44	0	0	0	0	0	0	0	0	0	0	0	0	0	0	0	1	0	0	0	0	0	0	1	0	0	0	0	0	0
55	7	4	SBV	2	0	18	4	0	0	0	0	0	0	0	1	0	30	0	0	5	1	0	0	0	0	0	0	0	0	0	0	0	6	0	0	0	0	0	0	0	0	0	0	0	0	0	0	0	0
55	7	5	SBV	2	0	23	1	7	0	0	0	1	0	0	0	0	14	0	0	3	0	0	0	0	0	0	0	0	0	0	0	1	0	0	0	0	0	0	0	0	0	0	0	0	0	0	0	0	0
55	7	6	SBV	0	0	13	2	2	0	0	0	0	0	0	1	0	12	0	0	2	1	0	0	0	0	0	0	0	0	0	0	0	3	0	0	0	0	0	0	0	0	0	0	0	0	0	0	0	0
55	7	7	SBV	2	0	19	1	3	0	1	0	0	0	0	1	3	13	0	0	6	2	0	0	0	0	1	0	0	0	0	0	1	0	0	0	0	0	0	0	0	0	0	0	0	0	0	0	0	0
55	8	1	SBV	1	0	40	1	4	0	0	0	0	0	0	3	0	15	0	0	1	1	0	0	0	0	3	0	0	0	0	0	1	0	0	0	0	0	0	0	0	0	0	0	0	0	0	0	0	0
55	8	2	SBV	0	0	35	2	1	0	1	0	0	0	0	1	0	13	0	0	4	0	0	0	0	0	1	0	0	0	0	0	0	0	0	0	0	0	0	0	0	0	0	0	0	0	0	1	0	0
55	8	3	SBV	1	0	19	0	2	0	0	0	0	0	0	1	0	8	0	0	2	0	0	0	0	0	1	0	0	0	0	0	0	0	0	0	0	0	0	0	0	0	0	0	0	0	0	0	0	0
55	8	4	SBV	3	0	18	1	1	0	1	0	0	0	0	3	4	16	0	0	3	1	0	0	0	3	0	0	0	0	0	0	0	3	0	0	0	0	0	0	0	0	0	0	0	0	0	0	0	0
55	8	5	SBV	2	0	18	0	0	0	0	0	0	1	0	5	0	15	0	0	1	2	0	0	0	0	2	0	0	0	0	0	0	0	0	0	0	0	0	0	0	0	0	0	0	0	0	0	0	0
55	8	6	SBV	4	0	23	0	0	0	1	0	0	0	0	5	1	19	0	0	6	1	0	0	0	0	0	0	0	0	0	0	0	0	0	0	0	0	0	0	0	0	0	0	0	1	0	0	0	0
55	8	7	SBV	2	0	26	0	0	0	0	0	0	0	0	1	2	23	0	0	4	5	0	0	0	1	2	0	0	0	0	0	0	2	0	0	0	0	0	0	0	0	0	1	0	0	0	0	0	0
55	9	1	SBV	1	0	32	0	1	0	0	0	0	1	0	7	1	20	0	0	4	4	0	0	0	1	0	0	0	0	0	0	1	0	0	0	0	0	0	0	0	0	0	0	0	0	0	0	0	0
55	9	3	SBV	1	0	27	0	1	0	0	0	0	2	0	4	0	16	0	0	4	3	0	0	0	2	0	0	0	0	0	0	0	1	0	0	0	0	0	0	0	0	0	0	0	0	0	0	0	0
55	9	4	SBV	1	0	8	0	2	0	0	0	0	1	0	5	12	26	0	0	8	4	0	0	0	0	0	0	0	0	0	0	0	2	0	0	0	0	0	0	0	0	0	0	0	0	0	0	0	0
55	9	5	SBV	3	0	12	0	4	0	3	0	0	3	1	9	10	26	0	0	11	2	0	0	0	0	0	0	0	0	0	0	0	3	0	0	0	0	0	0	0	0	0	0	0	0	0	0	0	0
55	9	6	SBV	2	0	14	0	1	0	1	0	0	0	0	8	11	25	0	0	10	5	0	0	0	0	0	0	0	0	0	0	0	5	0	0	0	0	0	0	0	0	0	0	0	0	0	0	0	0
55	9	7	SBV	2	0	12	0	0	0	0	0	0	1	0	5	6	17	0	0	6	1	0	0	0	0	0	0	0	0	0	0	0	3	0	0	0	0	0	0	0	0	0	0	0	0	0	0	0	0
55	10	1	SBV	2	0	5	0	0	0	1	0	0	0	0	0	1	46	0	0	7	0	0	0	0	0	0	0	0	0	0	0	0	0	0	0	0	0	0	0	0	0	0	0	0	0	0	0	0	0
55	10	2	SBV	3	0	7	1	0	0	0	0	0	0	0	1	1	16	0	0	9	0	0	0	0	1	0	0	0	0	0	0	0	0	0	0	0	0	0	0	0	0	0	0	0	0	0	0	0	0
55	10	3	SBV	4	0	6	0	0	0	0	0	0	0	0	3	2	41	0	0	11	1	0	0	0	0	0	0	0	0	0	0	0	0	0	0	0	0	0	0	0	0	0	1	0	0	0	0	0	0
55	10	4	SBV	1	0	4	0	0	0	0	0	0	1	0	0	0	20	0	0	16	1	0	0	0	0	0	0	0	0	0	0	0	0	0	0	0	0	0	0	0	0	0	1	0	0	0	0	0	0
55	10	6	SBV	15	0	17	0	0	0	1	0	0	0	0	2	94	1	0	0	1	0	0	0	0	0	0	0	0	0	0	0	1	8	0	0	0	0	0	0	0	0	0	0	0	0	0	0	0	0
55	10	7	SBV	32	0	18	1	0	0	0	0	0	0	0	5	71	1	0	0	0	3	0	0	0	0	0	0	0	0	0	0	0	2	0	0	0	0	0	0	0	0	0	1	0	0	0	0	0	0
15	1	1	SBV	3906	0	59	359	9	0	0	0	33	0	0	0	2	4	1	0	1	0	0	1	0	0	2	1	0	1	0	0	8	1	0	1	0	0	0	0	0	1	0	0	0	0	0	0	0	0
15	1	2	SBV	3008	0	102	666	37	0	2	1	63	0	0	0	3	4	0	0	1	0	0	2	0	0	0	14	0	0	0	0	0	0	0	1	0	0	0	0	0	0	0	0	0	0	0	0	0	0
15	1	3	SBV	1526	0	240	1877	106	0	5	4	8	0	0	0	6	16	1	0	13	0	0	7	0	1	0	15	0	0	0	0	0	0	0	0	2	0	0	0	0	0	0	0	0	0	0	2	0	0
15	1	4	SBV	1758	0	132	1300	67	0	3	0	56	0	0	0	8	20	0	0	5	0	0	21	0	0	3	26	0	0	0	1	0	0	0	0	0	0	0	0	0	0	0	0	0	0	0	0	0	0
15	1	5	SBV	1536	0	187	1878	139	0	11	0	26	0	0	0	10	31	2	0	13	0	0	61	0	1	0	16	0	0	0	0	0	0	0	0	1	0	0	0	0	0	0	0	0	0	0	3	0	0
15	1	6	SBV	891	0	114	1430	92	0	1	0	24	0	0	0	7	28	0	0	21	0	0	24	0	3	6	5	0	0	0	0	0	1	0	0	1	0	0	0	0	0	0	0	0	0	0	0	0	0
15	1	7	SBV	826	0	97	2178	87	0	6	0	7	0	0	0	3	27	0	0	10	4	0	85	0	2	1	9	0	0	0	0	0	0	0	0	0	0	0	0	0	0	0	0	0	0	0	2	0	0
15	2	1	SBV	67	0	76	2021	150	0	1	0	0	0	0	0	4	17	0	0	18	0	0	57	0	3	0	0	0	0	0	0	0	0	0	0	1	0	0	0	0	0	0	0	0	0	0	5	0	0
15	2	2	SBV	3165	0	43	516	31	0	4	0	164	0	0	0	1	0	0	0	5	0	0	9	0	5	0	0	0	0	0	0	1	2	0	0	0	0	0	0	1	0	0	0	0	0	0	0	0	0
15	2	3	SBV	133	0	97	2098	313	0	5	0	3	0	0	0	1	52	0	0	39	1	0	46	0	13	0	3	0	0	0	0	0	0	0	0	2	0	0	0	0	0	0	0	0	0	0	7	0	0
15	2	4	SBV	221	0	169	2014	244	0	5	0	1	0	0	0	10	29	0	0	38	0	0	13	0	3	0	2	0	0	0	0	0	0	0	0	0	0	0	0	1	0	0	0	0	0	0	2	0	0
15	2	5	SBV	283	0	79	1820	146	0	4	0	15	0	0	0	6	47	0	0	24	0	0	41	0	4	0	6	0	0	0	0	0	0	0	0	1	0	0	0	0	0	0	0	0	0	0	6	0	0
15	2	6	SBV	198	0	140	2231	156	0	6	1	14	0	0	0	8	31	0	0	21	2	0	80	0	0	1	5	0	0	0	0	0	0	0	0	2	0	0	0	0	0	0	0	0	0	0	1	0	0
15	2	7	SBV	4139	0	19	204	8	0	0	1	31	0	0	0	1	1	0	0	1	1	0	1	0	0	0	0	0	0	0	0	0	0	0	0	0	0	0	0	0	0	0	0	0	0	0	0	0	0
15	3	1	SBV	420	0	305	1641	324	0	4	0	1	0	0	0	9	36	0	0	14	0	0	1	0	11	0	6	0	0	0	0	0	0	0	0	4	0	0	0	15	0	0	0	0	0	0	5	0	0
15	3	2	SBV	153	0	290	2112	323	0	10	0	2	0	0	0	1	29	0	0	6	0	0	2	0	15	0	0	0	0	0	0	0	0	0	0	0	0	0	0	6	1	0	0	0	0	0	1	0	0
15	3	3	SBV	37	0	338	1335	135	0	3	0	0	0	0	0	1	40	0	0	71	1	0	47	0	81	0	0	0	0	0	0	0	0	0	0	2	0	0	0	3	0	0	0	0	0	0	3	0	0
15	3	4	SBV	65	0	344	1338	120	0	4	0	2	0	0	0	0	93	0	0	91	2	0	43	0	116	0	4	0	0	0	0	0	0	0	0	4	0	0	0	10	2	0	0	0	0	0	39	0	0
15	3	5	SBV	172	0	827	1445	83	0	2	0	0	0	0	0	1	17	0	0	65	3	0	8	0	32	0	1	0	0	0	0	0	1	0	0	2	0	0	0	3	1	0	0	0	0	0	0	0	0
15	3	7	SBV	837	0	629	972	78	0	1	0	46	0	0	0	0	46	1	0	52	8	0	11	0	9	3	38	0	0	0	0	0	2	0	2	1	0	0	0	0	3	0	0	0	0	0	17	0	0
15	4	1	SBV	444	0	760	1547	89	0	7	0	13	0	0	0	0	35	0	0	61	8	0	7	0	16	0	6	0	0	0	0	0	0	0	0	1	0	0	0	0	5	0	0	0	0	0	2	0	0
15	4	2	SBV	243	0	782	1172	151	0	4	0	2	0	0	0	3	15	5	0	26	1	0	40	0	26	2	1	0	0	0	0	0	1	0	0	0	0	0	0	0	0	0	0	0	0	0	3	0	0
15	4	3	SBV	302	0	796	1234	169	0	11	0	1	0	0	0	5	21	0	0	16	4	0	32	0	14	5	1	0	0	0	2	0	3	0	0	0	0	0	0	0	0	0	0	0	0	0	5	0	0
15	4	4	SBV	226	0	1025	1258	147	0	0	0	2	0	0	0	3	19	0	0	34	3	0	54	0	3	0	2	0	0	0	0	0	1	0	0	0	0	0	0	0	1	0	0	0	0	0	1	0	0
15	4	5	SBV	542	0	847	1200	126	0	2	3	22	0	0	0	2	36	4	0	39	6	0	22	0	7	1	3	0	0	0	0	0	2	0	0	1	0	0	0	0	1	0	0	0	0	0	4	0	0
15	4	6	SBV	2376	0	243	645	29	0	1	3	73	1	0	0	5	3	0	0	5	2	0	15	0	3	3	7	0	0	0	0	0	3	3	3	0	0	0	0	5	2	0	0	0	0	0	3	0	0
15	4	7	SBV	1126	0	879	1075	58	0	7	5	46	0	0	0	5	26	3	0	15	7	0	34	0	1	5	12	0	0	0	1	0	0	1	0	0	0	0	0	0	0	0	0	0	0	0	5	0	0
15	5	1	SBV	128	0	325	1925	129	0	7	0	5	0	0	0	10	20	0	0	28	1	0	66	0	0	0	1	0	0	0	0	0	0	0	0	1	0	0	0	0	0	0	0	0	0	0	1	0	0
15	5	2	SBV	375	0	275	2626	118	0	5	0	13	0	0	0	15	12	0	0	13	0	0	33	0	0	0	1	0	0	0	1	0	0	0	0	0	0	0	0	0	1	0	0	0	0	0	2	0	0
15	5	3	SBV	450	0	259	1575	89	0	3	2	44	0	0	0	13	14	0	0	14	1	0	54	0	2	1	13	0	0	0	0	0	0	0	0	0	0	0	0	0	0	0	0	0	0	0	1	0	0
15	5	5	SBV	65	0	99	799	52	0	2	0	1	0	0	0	7	4	1	0	5	0	0	21	0	0	0	1	0	0	0	0	0	0	0	0	0	0	0	0	0	0	0	0	0	0	0	0	0	0
15	5	6	SBV	2704	0	64	813	46	0	3	5	90	0	0	0	5	6	1	0	2	1	0	22	0	0	5	23	0	0	0	0	0	0	0	0	1	0	0	0	0	0	0	0	0	0	0	0	0	0
15	5	7	SBV	190	0	253	1947	142	0	1	0	9	0	0	0	12	15	0	0	32	0	0	59	0	0	0	2	0	0	0	0	0	0	0	0	1	0	0	0	0	0	0	0	0	0	0	0	0	0
15	6	1	SBV	1484	0	13	147	10	0	3	0	16	0	0	0	1	0	5	0	0	1	0	1	0	0	0	0	0	0	0	3	0	0	0	0	0	0	0	0	0	0	0	0	0	0	0	0	0	0
15	6	2	SBV	3250	0	74	1129	30	0	6	7	86	0	0	0	2	3	4	0	3	1	0	12	0	0	2	1	0	0	0	1	0	1	0	0	0	0	0	0	0	0	0	0	0	0	0	0	0	0
15	6	3	SBV	3378	0	41	740	32	0	7	1	59	0	0	1	4	2	2	0	1	0	0	8	0	0	0	0	0	0	0	0	0	2	0	0	0	0	0	0	0	0	0	0	0	0	0	0	0	0
15	6	4	SBV	4015	0	34	455	21	0	6	1	19	0	0	0	1	0	0	0	0	1	0	4	0	0	1	0	0	0	0	0	0	3	1	0	0	0	0	0	0	0	0	0	0	0	0	0	0	0
15	6	5	SBV	3883	0	24	466	11	0	1	0	13	0	0	0	2	0	0	0	0	1	0	4	0	0	1	2	0	0	0	0	0	1	0	0	0	0	0	0	0	0	0	0	0	0	0	0	0	0
15	6	6	SBV	3584	0	38	527	25	0	2	0	34	0	0	0	3	3	0	0	0	0	0	5	0	0	1	0	0	0	0	0	0	1	1	0	0	0	0	0	0	0	0	0	0	0	0	0	0	0
15	6	7	SBV	3349	0	37	626	30	0	4	17	33	0	0	0	2	1	7	0	3	0	0	3	0	0	2	0	0	1	0	2	0	0	1	0	0	0	0	0	0	0	0	0	0	0	0	0	0	0
15	7	2	SBV	291	0	0	1	0	0	0	0	0	0	0	0	0	0	0	0	0	0	0	0	0	0	0	0	0	0	0	0	0	0	0	0	0	0	0	0	0	0	0	0	0	0	0	0	0	0
15	7	3	SBV	440	0	0	0	0	0	0	0	0	0	0	0	0	0	0	0	0	0	0	0	0	0	0	0	0	0	0	0	0	0	0	0	0	0	0	0	0	0	0	0	0	0	0	0	0	0
15	7	4	SBV	503	0	0	0	0	0	0	0	0	0	0	0	1	0	0	0	0	0	0	0	0	0	0	0	0	0	0	0	0	0	0	0	0	0	0	0	0	0	0	0	0	0	0	0	0	0
15	7	5	SBV	160	0	0	0	0	0	0	0	0	0	0	0	0	0	0	0	0	0	0	0	0	0	0	0	0	0	0	0	0	0	0	0	0	0	0	0	0	0	0	0	0	0	0	0	0	0
15	7	6	SBV	126	0	0	0	0	0	0	0	0	0	0	0	0	0	0	0	0	0	0	0	0	0	0	0	0	0	0	0	0	0	0	0	0	0	0	0	0	0	0	0	0	0	0	0	0	0
15	8	1	SBV	45	0	0	0	0	0	0	0	0	0	0	0	0	0	0	0	0	0	0	0	0	0	0	0	0	0	0	0	0	0	0	0	0	0	0	0	0	0	0	0	0	0	0	0	0	0
15	8	2	SBV	65	0	0	0	0	0	0	0	0	0	0	0	0	0	0	0	0	0	0	0	0	0	0	0	0	0	0	0	0	0	0	0	0	0	0	0	0	0	0	0	0	0	0	0	0	0
15	8	3	SBV	104	0	0	0	0	0	0	0	0	0	0	0	0	0	0	0	0	0	0	0	0	0	0	0	0	0	0	0	0	0	0	0	0	0	0	0	0	0	0	0	0	0	0	0	0	0
15	8	4	SBV	105	0	0	0	0	0	0	0	0	0	0	0	0	0	0	0	0	0	0	0	0	0	0	0	0	0	0	0	0	0	0	0	0	0	0	0	0	0	0	0	0	0	0	0	0	0
15	8	5	SBV	78	0	0	0	0	0	0	0	0	0	0	0	0	0	0	0	0	0	0	0	0	0	0	0	0	0	0	0	0	0	0	0	0	0	0	0	0	0	0	0	0	0	0	0	0	0
15	8	7	SBV	195	0	0	0	0	0	0	0	0	0	0	0	0	0	0	0	0	0	0	0	0	0	0	0	0	0	0	0	0	0	0	0	0	0	0	0	0	0	0	0	0	0	0	0	0	0
15	9	1	SBV	172	0	0	2	0	0	0	0	0	0	0	0	0	0	0	0	0	0	0	0	0	0	0	0	0	0	0	0	0	0	0	0	0	0	0	0	0	0	0	0	0	0	0	0	0	0
15	9	2	SBV	182	0	1	5	0	0	0	0	0	0	0	0	2	0	0	0	0	0	0	0	0	0	0	0	0	0	0	0	0	0	0	0	0	0	0	0	0	0	0	0	0	0	0	0	0	0
15	9	3	SBV	53	0	0	1	0	0	0	0	0	0	0	0	0	0	0	0	0	0	0	0	0	0	0	0	0	0	0	0	0	0	0	0	0	0	0	0	0	0	0	0	0	0	0	0	0	0
15	9	4	SBV	114	0	0	5	0	0	0	0	0	0	0	0	0	0	0	0	0	0	0	0	0	0	0	0	0	0	0	0	0	0	0	0	0	0	0	0	0	0	0	0	0	0	0	0	0	0
15	9	5	SBV	195	0	0	4	0	0	0	0	0	0	0	0	4	0	0	0	0	0	0	0	0	0	0	0	0	0	0	0	0	0	0	0	0	0	0	0	0	0	0	0	0	0	0	0	0	0
15	9	6	SBV	164	0	1	11	0	0	0	0	0	0	0	0	1	0	0	0	0	0	0	0	0	0	0	0	0	0	0	0	0	0	0	0	0	0	0	0	0	0	0	0	0	0	0	0	0	0
15	9	7	SBV	203	0	2	4	1	0	0	0	0	0	0	0	0	0	0	0	0	0	0	0	0	0	0	0	0	0	0	0	0	0	0	0	0	0	0	0	0	0	0	0	0	0	0	0	0	0
15	10	1	SBV	3	0	2	13	1	0	0	0	0	0	0	0	0	0	0	0	0	0	0	0	0	0	0	0	0	0	0	0	0	0	0	0	0	0	0	0	0	0	0	0	0	0	0	0	0	0
15	10	3	SBV	7	0	0	9	0	0	0	0	0	0	0	0	0	0	0	0	0	0	0	0	0	0	0	0	0	0	0	0	0	0	0	0	0	0	0	0	0	0	0	0	0	0	0	0	0	0
15	10	4	SBV	15	0	0	4	1	0	0	0	0	0	0	0	0	0	0	0	0	0	0	0	0	0	0	0	0	0	0	0	0	0	0	0	0	0	0	0	0	0	0	0	0	0	0	0	0	0
15	10	5	SBV	1	0	1	9	1	0	0	0	0	0	0	0	0	0	0	0	0	0	0	0	0	0	0	0	0	0	0	0	0	0	0	0	0	0	0	0	0	0	0	0	0	0	0	0	0	0
15	10	6	SBV	1	0	0	2	0	0	0	0	0	0	0	0	0	0	0	0	0	0	0	0	0	0	0	0	0	0	0	0	0	0	0	0	0	0	0	0	0	0	0	0	0	0	0	0	0	0
15	10	7	SBV	13	0	1	9	1	0	0	0	0	0	0	0	0	0	0	0	0	0	0	0	0	0	0	0	0	0	0	0	0	0	0	0	0	0	0	0	0	0	0	0	0	0	0	0	0	0
17	1	1	SBV	13	0	14	6	0	0	0	0	1	0	0	0	2	0	0	0	0	0	0	0	0	0	0	0	0	0	0	0	0	0	0	0	0	0	0	0	0	0	0	0	0	0	0	0	0	0
17	1	2	SBV	6	0	16	5	0	0	0	0	0	0	0	0	1	2	0	0	0	0	0	0	0	0	0	0	0	0	0	0	0	0	0	0	0	0	0	0	0	0	0	0	0	0	0	0	0	0
17	1	3	SBV	11	0	26	5	0	0	0	0	0	0	0	0	0	0	0	0	0	0	0	0	0	0	0	0	0	0	0	0	0	0	0	0	0	0	0	0	0	0	0	0	0	0	0	0	0	0
17	1	5	SBV	10	0	20	13	0	0	0	0	1	0	0	0	1	1	0	0	0	0	0	0	0	0	0	0	0	0	0	0	0	1	0	0	0	0	0	0	0	0	0	0	0	0	0	0	0	0
17	1	6	SBV	0	0	10	7	0	0	0	0	0	0	0	0	0	1	0	0	0	0	0	0	0	0	0	0	0	0	0	0	0	0	0	0	0	0	0	0	0	0	0	0	0	0	0	0	0	0
17	1	7	SBV	4	0	30	4	0	0	0	0	0	0	0	0	0	1	0	0	0	0	0	0	0	0	0	0	0	0	0	0	0	0	0	0	0	0	0	0	0	0	0	0	0	0	0	0	0	0
17	2	1	SBV	2	0	19	11	0	0	0	0	0	0	0	0	0	1	0	0	0	0	0	0	0	0	0	0	0	0	0	0	0	0	0	0	0	0	0	0	0	0	0	0	0	0	0	0	0	0
17	2	2	SBV	28	0	14	3	0	0	0	0	5	0	0	0	0	1	0	0	0	0	0	0	0	0	0	0	0	0	0	0	0	0	0	0	0	0	0	0	0	0	0	0	0	0	0	0	0	0
17	2	3	SBV	10	0	17	9	0	0	0	0	0	0	0	0	0	1	0	0	0	0	0	0	0	0	0	0	0	0	0	0	0	0	0	0	0	0	0	0	0	0	0	0	0	0	0	0	0	0
17	2	4	SBV	1	0	3	3	0	0	0	0	1	0	0	0	0	0	0	0	0	0	0	0	0	0	0	0	0	0	0	0	0	0	0	0	0	0	0	0	0	0	0	0	0	0	0	0	0	0
17	2	5	SBV	0	0	1	2	0	0	0	0	0	0	0	0	0	0	0	0	0	0	0	0	0	0	0	0	0	0	0	0	0	0	0	0	0	0	0	0	0	0	0	0	0	0	0	0	0	0
17	2	6	SBV	0	0	17	5	0	0	0	0	0	0	0	0	0	1	0	0	0	0	0	0	0	0	0	0	0	0	0	0	0	0	0	0	0	0	0	0	0	0	0	0	0	1	0	0	0	0
17	2	7	SBV	0	0	5	5	1	0	0	0	0	0	0	0	0	0	0	0	0	0	0	0	0	0	0	0	0	0	0	0	0	0	0	0	0	0	0	0	0	0	0	0	0	0	0	0	0	0
17	3	1	SBV	3	0	12	10	0	0	0	0	0	0	0	0	0	1	0	0	0	0	0	0	0	0	0	0	0	0	0	0	0	0	0	0	0	0	0	0	0	0	0	0	0	0	0	0	0	0
17	3	2	SBV	6	0	18	5	0	0	0	0	1	0	0	0	0	0	0	0	0	0	0	0	0	0	0	0	0	0	0	0	0	0	0	0	0	0	0	0	0	0	0	0	0	0	0	0	0	0
17	3	3	SBV	4	0	12	7	0	0	0	0	1	0	0	0	0	0	0	0	0	0	0	0	0	0	0	0	0	0	0	0	0	0	0	0	0	0	0	0	0	0	0	0	0	0	0	0	0	0
17	3	4	SBV	5	0	3	4	0	0	0	0	0	0	0	0	0	0	0	0	0	0	0	0	0	0	0	0	0	0	0	0	0	0	0	0	0	0	0	0	0	0	0	0	0	0	0	0	0	0
17	3	5	SBV	2	0	4	1	0	0	0	0	0	0	0	0	0	0	0	0	0	0	0	0	0	0	0	0	0	0	0	0	0	0	0	0	0	0	0	0	0	0	0	0	0	0	0	0	0	0
17	3	6	SBV	4	0	27	7	0	0	0	0	1	0	0	0	0	2	0	0	0	0	0	0	0	0	0	0	0	0	0	0	0	0	0	0	0	0	0	0	0	0	0	0	0	0	0	0	0	0
17	3	7	SBV	5	0	13	6	0	0	0	0	0	0	0	0	0	0	0	0	0	0	0	0	0	0	0	0	0	0	0	0	0	0	0	0	0	0	0	0	0	0	0	0	0	0	0	0	0	0
17	4	1	SBV	2	0	5	2	0	0	0	0	0	0	0	0	1	0	0	0	0	0	0	0	0	0	0	0	0	0	0	0	0	0	0	0	0	0	0	0	0	0	0	0	0	0	0	0	0	0
17	4	2	SBV	2	0	5	4	0	0	0	0	1	0	0	0	1	1	0	0	0	0	0	0	0	0	0	0	0	0	0	0	0	0	0	0	0	0	0	0	0	0	0	0	0	0	0	0	0	0
17	4	3	SBV	5	0	2	1	0	0	0	0	0	0	0	0	0	1	0	0	0	0	0	0	0	0	0	0	0	0	0	0	0	0	0	0	0	0	0	0	0	0	0	0	0	0	0	0	0	0
17	4	4	SBV	14	0	22	11	0	0	0	0	0	0	0	0	2	0	0	0	0	0	0	0	0	0	0	0	0	0	0	0	0	0	0	0	0	0	0	0	0	0	0	0	0	0	0	0	0	0
17	4	5	SBV	6	0	13	11	0	0	0	0	0	0	0	0	2	0	0	0	0	0	0	0	0	0	0	0	0	0	0	0	0	0	0	0	0	0	0	0	0	0	0	0	0	0	0	0	0	0
17	4	6	SBV	4	0	10	3	0	0	0	0	2	0	0	0	0	3	0	0	0	0	0	0	0	0	0	0	0	0	0	0	0	0	0	0	0	0	0	0	0	0	0	0	0	0	0	0	0	0
17	4	7	SBV	12	0	22	9	0	0	0	0	2	0	0	0	0	0	0	0	0	0	0	0	0	0	0	0	0	0	0	0	0	0	0	0	0	0	0	0	0	0	0	0	0	0	0	0	0	0
17	5	1	SBV	5	0	4	7	0	0	0	0	0	0	0	0	0	0	0	0	0	0	0	0	0	0	0	0	0	0	0	0	0	0	0	0	0	0	0	0	0	0	0	0	0	0	0	0	0	0
17	5	4	SBV	1	0	15	7	0	0	0	0	0	0	0	0	0	2	0	0	0	0	0	0	0	0	0	0	0	0	0	0	0	0	0	0	0	0	0	0	0	0	0	0	0	0	0	0	0	0
17	5	5	SBV	1	0	7	1	0	0	0	0	0	0	0	0	0	0	0	0	0	0	0	0	0	0	0	0	0	0	0	0	0	0	0	0	0	0	0	0	0	0	0	0	0	0	0	0	0	0
17	5	6	SBV	4	0	7	3	1	0	0	0	1	0	0	0	0	0	0	0	0	0	0	0	0	0	0	0	0	0	0	0	0	0	0	0	0	0	0	0	0	0	0	0	0	0	0	0	0	0
17	5	7	SBV	0	0	11	7	0	0	0	0	0	0	0	0	1	0	0	0	0	0	0	0	0	0	0	0	0	0	0	0	0	0	0	0	0	0	0	0	0	0	0	0	0	0	0	0	0	0
17	6	1	SBV	1	0	2	1	0	0	0	0	0	0	0	0	0	0	0	0	0	0	0	0	0	0	0	0	0	0	0	0	0	0	0	0	0	0	0	0	0	0	0	0	0	0	0	0	0	0
17	6	2	SBV	2	0	6	10	1	0	0	0	1	0	0	0	0	0	0	0	0	0	0	0	0	0	0	0	0	0	0	0	0	0	0	0	0	0	0	0	0	0	0	0	0	0	0	0	0	0
17	6	3	SBV	0	0	1	6	0	0	0	0	2	0	0	0	0	0	0	0	0	0	0	0	0	0	0	0	0	0	0	0	0	0	0	0	0	0	0	0	0	0	0	0	0	0	0	0	0	0
17	6	4	SBV	10	0	2	2	0	0	0	0	0	0	0	0	0	0	0	0	0	0	0	0	0	0	0	0	0	0	0	0	0	0	0	0	0	0	0	0	0	0	0	0	0	0	0	0	0	0
17	6	5	SBV	3	0	3	4	0	0	0	0	1	0	0	0	0	1	0	0	0	0	0	0	0	0	0	0	0	0	0	0	0	0	0	0	0	0	0	0	0	0	0	0	0	0	0	0	0	0
17	6	6	SBV	8	0	7	6	0	0	0	0	2	0	0	0	0	2	0	0	0	0	0	0	0	0	0	0	0	0	0	0	0	0	0	0	0	0	0	0	0	0	0	0	0	0	0	0	0	0
17	6	7	SBV	8	0	13	5	0	0	0	0	5	0	0	0	0	2	0	0	0	0	0	0	0	0	0	0	0	0	0	0	0	1	0	0	0	0	0	0	0	0	0	0	0	0	0	0	0	0
17	7	1	SBV	12	0	10	10	0	0	0	0	5	0	0	0	0	1	0	0	0	0	0	0	0	0	0	0	0	0	0	0	0	0	0	0	0	0	0	0	0	0	0	0	0	0	0	0	0	0
17	7	2	SBV	6	0	12	5	0	0	0	0	6	0	0	0	0	1	0	0	0	0	0	0	0	0	0	0	0	0	0	0	0	0	0	0	0	0	0	0	0	0	0	0	0	0	0	0	0	0
17	7	5	SBV	59	0	2	0	0	0	0	0	0	0	0	0	0	0	0	0	0	0	0	0	0	0	0	0	0	0	0	0	0	0	0	0	0	0	0	0	0	0	0	0	0	0	0	0	0	0
17	8	2	SBV	300	0	0	0	0	0	0	0	0	0	0	0	0	0	0	0	0	0	0	0	0	0	0	0	0	0	0	0	0	0	0	0	0	0	0	0	0	0	0	0	0	0	0	0	0	0
17	8	5	SBV	149	0	0	0	0	0	0	0	0	0	0	0	0	0	0	0	0	0	0	0	0	0	0	0	0	0	0	0	0	0	0	0	0	0	0	0	0	0	0	0	0	0	0	0	0	0
17	8	6	SBV	177	0	0	0	0	0	0	0	0	0	0	0	0	0	0	0	0	0	0	0	0	0	0	0	0	0	0	0	0	0	0	0	0	0	0	0	0	0	0	0	0	0	0	0	0	0
17	8	7	SBV	88	0	0	0	0	0	0	0	0	0	0	0	0	0	0	0	0	0	0	0	0	0	0	0	0	0	0	0	0	0	0	0	0	0	0	0	0	0	0	0	0	0	0	0	0	0
17	9	1	SBV	170	0	1	0	0	0	0	0	0	0	0	0	0	0	0	0	0	0	0	0	0	0	0	0	0	0	0	0	0	0	0	0	0	0	0	0	0	0	0	0	0	0	0	0	0	0
17	9	2	SBV	99	0	0	0	0	0	0	0	0	0	0	0	0	0	0	0	0	0	0	0	0	0	0	0	0	0	0	0	0	0	0	0	0	0	0	0	0	0	0	0	0	0	0	0	0	0
17	9	3	SBV	232	0	0	0	0	0	0	0	0	0	0	0	0	0	0	0	0	0	0	0	0	0	0	0	0	0	0	0	0	0	0	0	0	0	0	0	0	0	0	0	0	0	0	0	0	0
17	9	4	SBV	199	0	0	0	0	0	0	0	0	0	0	0	0	0	0	0	0	0	0	0	0	0	0	0	0	0	0	0	0	0	0	0	0	0	0	0	0	0	0	0	0	0	0	0	0	0
17	9	5	SBV	68	0	0	0	0	0	0	0	0	0	0	0	0	0	0	0	0	0	0	0	0	0	0	0	0	0	0	0	0	0	0	0	0	0	0	0	0	0	0	0	0	0	0	0	0	0
17	9	6	SBV	188	0	0	0	0	0	0	0	0	0	0	0	0	0	0	0	0	0	0	0	0	0	0	0	0	0	0	0	0	0	0	0	0	0	0	0	0	0	0	0	0	0	0	0	0	0
17	9	7	SBV	298	0	0	0	0	0	0	0	0	0	0	0	0	0	0	0	0	0	0	0	0	0	0	0	0	0	0	0	0	0	0	0	0	0	0	0	0	0	0	0	0	0	0	0	0	0
17	10	2	SBV	382	0	0	1	0	0	0	0	0	0	0	0	0	0	0	0	0	0	0	0	0	0	0	0	0	0	0	0	0	0	0	0	0	0	0	0	0	0	0	0	0	0	0	0	0	0
17	10	3	SBV	87	0	1	0	0	0	0	0	0	0	0	0	0	0	0	0	0	0	0	0	0	0	0	0	0	0	0	0	0	0	0	0	0	0	0	0	0	0	0	0	0	0	0	0	0	0
17	10	4	SBV	174	0	0	0	0	0	0	0	0	0	0	0	0	0	0	0	0	0	0	0	0	0	0	0	0	0	0	0	0	0	0	0	0	0	0	0	0	0	0	0	0	0	0	0	0	0
17	10	5	SBV	417	0	0	4	0	0	0	0	4	0	0	0	1	0	0	0	0	0	0	0	0	0	0	0	0	0	0	0	0	0	0	0	0	0	0	0	0	0	0	0	0	0	0	0	0	0
17	10	6	SBV	723	0	5	84	365	0	87	0	1	0	0	0	5	0	0	0	12	1	0	0	0	0	0	0	0	2	0	0	0	0	0	0	11	0	0	0	0	0	0	0	0	0	0	0	0	3
17	10	7	SBV	481	0	21	211	1032	0	165	0	4	0	1	0	9	0	0	0	54	9	0	0	0	0	0	0	0	0	0	0	0	0	0	4	37	0	4	0	0	0	0	0	0	0	0	0	0	5
40	1	1	SBV	0	884	0	2	0	0	0	1	0	1	0	0	0	0	0	0	0	0	0	0	0	0	0	0	0	0	0	0	0	0	0	0	0	0	0	0	0	0	0	0	0	0	0	0	0	0
40	1	2	SBV	0	1835	0	0	0	0	0	1	0	2	0	0	0	0	0	0	0	0	0	0	0	0	0	0	0	0	0	0	0	0	0	0	0	0	0	0	0	0	0	0	0	0	0	0	0	0
40	1	3	SBV	0	1418	0	1	0	0	0	0	0	2	0	0	0	0	0	0	0	0	0	0	0	0	0	0	0	0	0	0	0	0	0	0	0	0	0	0	0	0	0	0	0	0	0	0	0	0
40	1	4	SBV	0	1645	0	0	0	0	0	2	0	0	0	0	0	0	0	0	0	0	0	0	0	0	0	0	0	0	0	0	0	0	0	0	0	2	0	0	0	0	0	0	0	0	0	0	0	0
40	1	5	SBV	0	1917	0	0	0	0	0	1	0	0	0	0	0	0	0	0	0	0	0	0	0	0	0	0	0	0	0	0	0	0	0	0	0	0	0	0	0	0	0	0	0	0	0	0	0	0
40	1	6	SBV	0	1129	0	0	0	0	0	1	0	0	0	0	0	0	0	0	0	0	0	0	0	0	0	0	0	0	0	0	0	0	0	0	0	1	0	0	0	0	0	0	0	0	0	0	0	0
40	1	7	SBV	0	128	0	0	0	0	0	0	0	0	0	0	0	0	0	0	0	0	0	0	0	0	0	0	0	0	0	0	0	0	0	0	0	0	0	0	0	0	0	0	0	0	0	0	0	0
40	2	1	SBV	1	1495	0	0	0	0	0	1	0	0	0	0	0	0	0	0	0	0	0	0	0	0	0	0	0	0	0	0	0	0	0	0	0	0	0	0	0	0	0	0	0	0	0	0	0	0
40	2	2	SBV	0	1452	0	0	0	0	0	1	0	0	0	0	0	0	0	0	0	0	0	0	0	0	0	0	0	0	0	0	0	0	0	0	0	0	0	0	0	0	0	0	0	0	0	0	0	0
40	2	3	SBV	0	1607	1	0	0	0	0	2	0	0	0	0	0	0	0	0	0	0	0	0	0	0	0	0	0	0	0	0	0	0	0	0	0	0	0	0	0	0	0	0	0	0	0	0	0	0
40	2	4	SBV	0	176	0	0	0	0	0	0	0	0	0	0	0	0	0	0	0	0	0	0	0	0	0	0	0	0	0	0	0	0	0	0	0	2	0	0	0	0	0	0	0	0	0	0	0	0
40	2	5	SBV	1	111	0	0	0	0	0	0	0	0	0	0	0	0	0	0	0	0	0	0	0	0	0	0	0	0	0	0	0	0	0	0	0	109	0	0	0	0	0	0	0	0	0	0	0	0
40	2	6	SBV	2	1052	0	0	0	0	0	4	0	6	0	0	0	0	0	0	0	0	0	0	0	0	0	0	0	0	0	0	0	0	0	0	0	83	0	0	0	0	0	0	0	0	0	0	0	0
40	2	7	SBV	0	920	0	0	0	0	0	1	0	1	0	0	0	0	0	0	0	0	0	0	0	0	0	0	0	0	0	0	0	0	0	0	0	6	0	0	0	0	0	0	0	0	0	0	0	0
40	3	1	SBV	0	1797	0	0	0	0	0	0	0	2	0	0	0	0	0	0	0	0	0	0	0	0	0	0	0	0	0	0	0	0	0	0	0	0	0	0	0	0	0	0	0	0	0	0	0	0
40	3	2	SBV	0	1147	0	1	0	0	0	0	0	2	0	0	0	0	0	0	0	0	0	0	0	0	0	0	0	0	0	0	0	0	0	0	0	0	0	0	0	0	0	0	0	0	0	0	0	0
40	3	3	SBV	0	1330	1	0	0	0	0	1	0	0	0	0	0	0	0	0	0	0	0	0	0	0	1	0	0	0	0	0	0	0	0	0	0	0	0	0	0	0	0	0	0	0	0	0	0	0
40	3	4	SBV	0	1767	0	0	0	0	0	0	0	2	0	0	0	0	0	0	0	0	0	0	0	0	0	0	0	0	0	0	0	0	0	0	0	3	0	0	0	0	0	0	0	0	0	0	0	0
40	3	5	SBV	1	1544	0	0	0	0	0	0	0	0	0	0	0	0	0	0	0	0	0	0	0	0	0	0	0	0	0	0	0	0	0	0	0	4	0	0	0	0	0	0	0	0	0	0	0	0
40	3	6	SBV	0	1662	0	0	0	0	0	0	0	0	0	0	0	0	0	0	0	0	0	0	0	0	0	0	0	0	0	0	0	0	0	0	0	0	0	0	0	0	0	0	0	0	0	0	0	0
40	3	7	SBV	0	1702	0	0	0	0	0	1	0	0	0	0	0	0	0	0	0	0	0	0	0	0	0	0	0	0	0	0	0	0	0	0	0	0	0	0	0	0	0	0	0	0	0	0	0	0
40	4	1	SBV	0	1639	0	0	0	0	0	1	0	0	0	0	0	0	0	0	0	0	0	0	0	0	0	0	0	0	0	0	0	0	0	0	0	0	0	0	0	0	0	0	0	0	0	0	0	0
40	4	2	SBV	0	1260	0	0	0	0	0	0	0	0	0	0	0	0	0	0	0	0	0	0	0	0	0	0	0	0	0	0	0	0	0	0	0	0	0	0	0	0	0	0	0	0	0	0	0	0
40	4	3	SBV	0	1491	1	0	0	0	0	0	0	0	0	0	0	0	0	0	0	0	0	0	0	0	0	0	0	0	0	0	0	0	0	0	0	0	0	0	0	0	0	0	0	0	0	0	0	0
40	4	4	SBV	0	2038	0	0	0	0	0	1	0	0	0	0	0	0	0	0	0	0	0	0	0	0	0	0	0	0	0	0	0	0	0	0	0	0	0	0	0	0	0	0	0	0	0	0	0	0
40	4	5	SBV	0	1554	0	0	0	0	0	0	0	0	0	0	0	0	0	0	0	0	0	0	0	0	0	0	0	0	0	0	0	0	0	0	0	0	0	0	0	0	0	0	0	0	0	0	0	0
40	4	6	SBV	0	1855	0	0	0	0	0	0	0	0	0	0	0	0	0	0	0	0	0	0	0	0	0	0	0	0	0	0	0	0	0	0	0	0	0	0	0	0	0	0	0	0	0	0	0	0
40	4	7	SBV	0	156	0	0	0	0	0	1	0	0	0	0	0	0	0	0	0	0	0	0	0	0	0	0	0	0	0	0	0	0	0	0	0	0	0	0	0	0	0	0	0	0	0	0	0	0
40	5	1	SBV	0	1164	0	0	0	0	0	12	1	11	0	0	0	0	0	0	0	0	0	0	0	0	0	0	0	0	0	0	0	0	0	0	0	0	0	0	0	0	0	0	0	0	0	0	0	0
40	5	2	SBV	0	1099	0	0	0	0	0	5	0	3	0	0	0	0	0	0	0	0	0	0	0	0	0	0	0	0	0	0	0	0	0	0	0	0	0	0	0	0	0	0	0	0	0	0	0	0
40	5	3	SBV	0	1389	0	0	0	0	0	4	0	1	0	0	0	0	0	0	0	0	0	0	0	0	0	0	0	0	0	0	0	0	0	0	0	0	0	0	0	0	0	0	0	0	0	0	0	0
40	5	4	SBV	0	1537	0	0	0	0	0	1	0	1	0	0	0	0	0	0	0	0	0	0	0	0	0	0	0	0	0	0	0	0	0	0	0	0	0	0	0	0	0	0	0	0	0	0	0	0
40	5	5	SBV	3	1461	0	0	0	0	0	0	0	0	0	0	0	0	0	0	0	0	0	0	0	0	0	0	0	0	0	0	0	0	0	0	0	0	0	0	0	0	0	0	0	0	0	0	0	0
40	5	6	SBV	0	1662	0	0	0	0	0	0	0	0	0	0	0	0	0	0	0	0	0	0	0	0	0	0	0	0	0	0	0	0	0	0	0	0	0	0	0	0	0	0	0	0	0	0	0	0
40	5	7	SBV	0	1523	1	0	0	0	0	1	0	1	0	0	0	0	0	0	0	0	0	0	0	0	0	0	0	0	0	0	0	0	0	0	0	0	0	0	0	0	0	0	0	0	0	0	0	0
40	6	1	SBV	0	1897	0	0	0	0	0	1	0	0	0	0	0	0	0	0	0	0	0	0	0	0	0	0	0	0	0	0	0	0	0	0	0	0	0	0	0	0	0	0	0	0	0	0	0	0
40	6	2	SBV	2	1986	1	3	0	0	0	1	0	0	0	0	0	0	0	0	0	0	0	0	0	0	0	0	0	0	0	0	0	0	0	0	0	0	0	0	0	0	0	0	0	0	0	0	0	0
40	6	3	SBV	1	1597	0	0	0	0	0	1	0	0	0	0	0	0	0	0	0	0	0	0	0	0	0	0	0	0	0	0	0	0	0	0	0	0	0	0	0	0	0	0	0	0	0	0	0	0
40	6	4	SBV	0	1637	1	0	0	0	0	0	0	0	0	0	0	0	0	0	0	0	0	0	0	0	0	0	0	0	0	0	0	0	0	0	0	0	0	0	0	0	0	0	0	0	0	0	0	0
40	6	5	SBV	0	1750	0	0	0	0	0	2	0	0	0	0	0	0	0	0	0	0	0	0	0	0	0	0	0	0	0	0	0	0	0	0	0	0	0	0	0	0	0	0	0	0	0	0	0	0
40	6	6	SBV	1	1733	0	0	0	0	0	1	0	0	0	0	0	0	0	0	0	0	0	0	0	0	0	0	0	0	0	0	0	0	0	0	0	0	0	0	0	0	0	0	0	0	0	0	0	0
40	6	7	SBV	0	1184	1	0	0	0	0	0	0	0	0	0	0	0	0	0	0	0	0	0	0	0	0	0	0	0	0	0	0	0	0	0	0	1	0	0	0	0	0	0	0	0	0	0	0	0
40	7	1	SBV	1	1167	0	0	0	0	0	7	0	0	0	0	0	0	0	0	0	0	0	0	0	0	0	0	0	0	0	0	0	0	0	0	0	1	0	0	0	0	0	0	0	0	0	0	0	0
40	7	2	SBV	0	1533	0	0	0	0	0	6	0	0	0	0	0	0	0	0	0	0	0	0	0	0	0	0	0	0	0	0	0	0	0	0	0	2	0	0	0	0	0	0	0	0	0	0	0	0
40	7	3	SBV	0	1202	0	0	0	0	0	4	0	0	0	0	0	0	0	0	0	0	0	0	0	0	0	0	0	0	0	0	0	0	0	0	0	1	0	0	0	0	0	0	0	0	0	0	0	0
40	7	4	SBV	0	1596	0	0	0	0	0	0	0	1	0	0	0	0	0	0	0	0	0	0	0	0	0	0	0	0	0	0	0	0	0	0	0	0	0	0	0	0	0	0	0	0	0	0	0	0
40	7	5	SBV	0	1592	2	0	0	0	0	1	0	0	0	0	0	0	0	0	0	0	0	0	0	0	0	0	0	0	0	0	0	0	0	0	0	0	0	0	0	0	0	0	0	0	0	0	0	0
40	7	6	SBV	4	0	0	1	0	0	0	0	0	0	0	0	0	0	0	0	0	0	0	0	0	0	0	0	0	0	0	0	0	0	0	0	0	0	0	0	0	0	0	0	0	0	0	0	0	0
40	7	7	SBV	0	1045	0	0	0	0	0	1	1	0	0	0	0	0	0	0	0	0	0	0	0	0	0	0	0	0	0	0	0	0	0	0	0	0	0	0	0	0	0	0	0	0	0	0	0	0
40	8	1	SBV	4	1610	2	0	0	0	0	0	0	0	0	0	0	0	0	0	0	0	0	0	0	0	0	0	0	0	0	0	0	0	0	0	0	0	0	0	0	0	0	0	0	0	0	0	0	0
40	8	2	SBV	0	1715	0	0	0	0	0	1	0	0	0	0	0	0	0	0	0	0	0	0	0	0	0	0	0	0	0	0	0	0	0	0	0	0	0	0	0	0	0	0	0	0	0	0	0	0
40	8	3	SBV	1	0	0	128	0	0	0	0	53	0	0	0	0	0	0	0	0	0	0	0	0	0	0	0	0	0	0	0	0	0	0	0	0	0	0	0	0	0	0	0	0	0	0	0	0	0
40	8	4	SBV	0	0	0	138	0	0	0	0	36	0	0	0	0	0	0	0	0	0	0	0	0	0	0	0	0	0	0	0	0	0	0	0	0	0	0	0	0	0	0	0	0	0	0	0	0	0
40	8	5	SBV	186	0	142	2	1	0	6	0	5	0	0	0	0	0	0	0	0	0	0	0	0	0	0	0	0	0	0	0	0	0	0	0	0	0	0	0	1	0	0	0	0	0	0	0	0	0
40	8	6	SBV	30	10	120	3	3	0	3	0	0	0	0	0	0	0	0	0	0	0	0	0	0	0	0	0	0	0	0	0	0	0	0	0	0	0	0	0	1	0	0	0	0	0	0	0	0	0
40	8	7	SBV	118	1	0	9	0	0	0	38	0	0	8	0	0	0	0	0	0	0	6	0	0	0	0	0	0	0	0	0	0	0	0	0	0	0	0	0	0	0	0	0	0	0	0	0	0	0
40	9	2	SBV	246	85	2	0	0	0	0	47	0	0	0	0	0	0	0	0	0	0	0	0	0	0	0	0	0	0	0	0	0	0	0	0	0	0	0	0	0	0	0	0	0	0	0	0	0	0
40	9	3	SBV	6	12	0	0	0	0	0	2	0	0	0	0	0	0	0	0	0	0	0	0	0	0	0	0	0	0	0	0	0	0	0	0	0	0	0	0	0	0	0	0	0	0	0	0	0	0
40	9	4	SBV	1	1	0	0	0	0	0	0	0	0	0	0	0	0	0	0	0	0	0	0	0	0	0	0	0	0	0	0	0	0	0	0	0	0	0	0	0	0	0	0	0	0	0	0	0	0
40	9	7	SBV	5	43	38	0	0	0	5	0	0	0	0	0	0	0	0	0	0	0	0	0	0	0	0	0	0	0	0	0	0	0	0	0	0	0	0	0	0	0	0	0	0	0	0	0	0	0
40	10	3	SBV	8	0	165	0	0	0	0	0	0	0	0	0	0	0	0	0	0	0	0	0	0	0	0	0	0	0	0	0	0	0	0	0	0	0	0	0	0	0	0	0	0	0	0	0	0	0
40	10	4	SBV	1	1	3	0	0	0	1	0	0	0	0	0	0	0	0	0	0	0	0	0	0	0	0	0	0	0	0	0	0	0	0	0	0	0	0	0	1	0	0	0	0	0	0	0	0	0
40	10	5	SBV	362	0	63	0	0	0	15	1	0	0	0	0	0	0	0	0	0	0	0	0	0	0	0	0	0	0	0	0	0	0	0	0	0	0	0	0	0	0	0	0	0	0	0	0	0	0
40	10	6	SBV	28	0	95	0	1	0	18	0	3	0	0	0	0	0	0	0	0	0	0	0	0	0	0	0	0	0	0	0	0	0	0	0	0	0	0	0	0	0	0	0	0	0	0	0	0	0
40	10	7	SBV	207	10	17	0	0	0	0	0	0	0	0	0	0	0	0	0	0	0	0	0	0	0	0	0	0	0	0	0	0	0	0	0	0	0	0	0	0	0	0	0	0	0	0	0	0	0
77	1	1	ABV	4	0	216	10	8	0	1	0	0	0	0	21	0	3	0	0	0	0	0	0	0	0	0	0	0	0	0	0	0	0	0	0	0	0	0	0	0	1	0	0	0	0	0	0	0	0
77	1	2	ABV	11	0	662	28	33	0	1	0	0	0	0	13	0	1	0	0	0	0	0	0	0	0	0	0	0	0	0	0	0	0	0	0	0	0	0	0	0	2	0	0	0	0	0	0	0	0
77	1	3	ABV	15	0	608	13	17	0	3	0	0	0	1	28	0	0	0	0	0	0	0	0	0	0	0	0	0	0	0	0	0	0	0	0	0	0	0	0	0	1	0	0	0	0	0	0	0	0
77	1	4	ABV	13	0	576	22	30	0	2	0	0	0	0	7	0	6	0	0	0	0	0	0	0	0	0	0	0	0	0	0	0	0	0	0	0	0	0	0	0	4	0	0	0	0	0	0	0	0
77	1	5	ABV	0	0	535	13	13	0	1	0	0	0	0	3	2	4	0	0	0	0	0	0	0	0	0	0	0	0	0	0	0	0	0	0	0	0	0	0	0	3	0	0	0	0	0	1	0	0
77	1	6	ABV	1	0	719	21	40	0	4	0	0	0	0	10	1	2	0	0	0	0	0	0	0	0	2	0	0	0	0	0	0	0	0	0	0	0	0	0	0	4	0	0	0	0	0	0	0	0
77	1	7	ABV	2	0	584	10	34	0	2	0	0	0	0	3	0	2	0	0	0	0	0	0	0	0	1	0	0	0	0	0	0	0	0	0	0	0	0	0	0	3	0	0	0	0	0	0	0	0
77	2	1	ABV	1	0	608	13	30	0	9	0	0	0	0	3	0	0	0	0	0	0	0	0	0	0	0	0	0	0	0	0	0	0	0	0	0	0	0	0	0	9	0	0	0	0	0	0	0	0
77	2	2	ABV	1	0	663	14	39	0	5	0	0	0	0	0	0	0	0	0	0	0	0	0	0	0	1	0	0	0	0	0	0	0	0	0	0	0	0	0	0	4	0	0	0	0	0	0	0	0
77	2	3	ABV	5	0	712	19	35	0	5	0	0	0	0	1	1	4	0	0	0	0	0	0	0	0	0	0	0	0	0	0	0	0	0	0	0	0	0	0	0	5	0	0	0	0	0	0	0	0
77	2	4	ABV	1	0	442	7	28	0	1	0	0	0	0	21	0	5	0	0	0	0	0	0	0	0	3	0	0	0	0	0	0	0	0	0	0	0	0	0	0	8	0	0	0	0	0	0	0	0
77	2	5	ABV	1	0	790	25	42	0	4	0	0	0	0	7	0	5	0	0	0	0	0	0	0	0	0	0	0	0	0	0	0	0	0	0	0	0	0	0	0	0	0	0	0	0	0	0	0	0
77	2	6	ABV	0	0	376	57	17	0	16	0	0	0	0	21	0	1	0	0	0	0	0	0	0	0	1	0	0	0	0	0	0	0	0	0	0	0	0	0	0	11	0	0	0	0	0	2	0	0
77	2	7	ABV	0	0	292	34	15	0	1	0	0	0	0	56	0	1	0	0	0	0	0	0	0	0	1	0	0	0	0	0	0	0	0	0	0	0	0	0	0	9	0	0	0	0	0	7	0	0
77	3	1	ABV	0	0	147	198	13	0	0	0	0	0	0	44	0	2	0	0	0	0	0	0	0	0	0	0	0	0	0	0	0	0	0	0	0	0	0	0	0	4	0	0	0	0	0	6	0	0
77	3	2	ABV	0	0	202	85	15	0	0	0	0	0	0	59	0	7	0	0	0	0	0	0	0	0	0	0	0	0	0	0	0	0	0	0	0	0	0	0	0	12	0	0	0	0	0	6	0	0
77	3	3	ABV	0	0	333	110	18	0	1	0	0	0	0	29	0	10	0	0	0	0	0	0	0	0	1	0	0	0	0	0	0	0	0	0	0	0	0	0	0	4	0	0	0	0	0	8	0	0
77	3	4	ABV	0	0	423	131	31	0	0	0	0	0	0	3	0	7	0	0	0	0	0	0	0	0	0	0	0	0	0	0	0	0	0	0	0	0	0	0	0	2	0	0	0	0	0	0	0	0
77	3	5	ABV	0	0	438	103	18	0	0	0	0	0	0	0	0	4	0	0	0	0	0	0	0	0	0	0	0	0	0	0	0	0	0	0	0	0	0	0	0	0	0	0	0	0	0	0	0	0
77	3	6	ABV	0	0	505	91	31	0	0	0	0	0	0	3	0	1	0	0	0	0	0	0	0	0	0	0	0	0	0	0	0	0	0	0	0	0	0	0	0	1	0	0	0	0	0	0	0	0
77	3	7	ABV	1	0	352	38	26	0	0	0	0	0	0	57	0	7	0	0	0	0	0	0	0	0	2	0	0	0	0	0	0	0	0	0	0	0	0	0	0	10	0	0	0	0	0	1	0	0
77	4	1	ABV	1	0	449	67	40	0	0	0	0	0	0	2	0	1	0	0	0	0	0	0	0	0	0	0	0	0	0	0	0	0	0	0	0	0	0	0	0	5	0	0	0	0	0	0	0	0
77	4	2	ABV	0	0	518	46	43	0	0	0	0	0	0	1	0	1	0	0	0	0	0	0	0	0	1	0	0	0	0	0	0	0	0	0	0	0	0	0	0	4	0	0	0	0	0	0	0	0
77	4	3	ABV	0	0	685	32	41	0	1	0	0	0	0	12	0	3	0	0	0	0	0	0	0	0	0	0	0	0	0	0	0	0	0	0	0	0	0	0	0	4	0	0	0	0	0	1	0	0
77	4	4	ABV	0	0	718	39	39	0	7	0	0	0	0	3	0	7	0	0	0	0	0	0	0	0	1	0	0	0	0	0	0	0	0	0	0	0	0	0	0	10	0	0	0	0	0	0	0	0
77	4	5	ABV	0	0	544	42	36	0	1	0	0	0	0	4	0	4	0	0	0	0	0	0	0	0	0	0	0	0	0	0	0	0	0	0	0	0	0	0	0	10	0	0	0	0	0	0	0	0
77	4	6	ABV	1	0	663	66	32	0	0	0	0	0	0	6	0	6	0	0	0	0	0	0	0	0	0	0	0	0	0	0	0	0	0	0	0	0	0	0	0	3	0	0	0	0	0	0	0	0
77	4	7	ABV	0	0	572	29	35	0	2	0	0	0	0	0	0	4	0	0	0	0	0	0	0	0	0	0	0	0	0	0	0	0	0	0	0	0	0	0	0	2	0	0	0	0	0	1	0	0
77	5	1	ABV	1	0	610	47	33	0	1	0	0	0	0	43	0	6	0	0	0	0	0	0	0	0	2	0	0	0	0	0	0	0	0	0	0	0	0	0	0	7	0	0	0	0	0	0	0	0
77	5	2	ABV	0	0	440	42	11	0	0	0	0	0	0	48	0	3	0	0	0	0	0	0	0	0	0	0	0	0	0	0	0	0	0	0	0	0	0	0	0	4	0	0	0	0	0	1	0	0
77	5	3	ABV	0	0	506	23	18	0	0	0	0	0	0	42	0	4	0	0	0	0	0	0	0	0	0	0	0	0	0	0	0	0	0	0	0	0	0	0	0	11	0	0	0	0	0	1	0	0
77	5	4	ABV	1	0	450	50	22	0	0	0	0	0	0	47	0	7	0	0	0	0	0	0	0	0	1	0	0	0	0	0	0	0	0	0	0	0	0	0	0	13	0	0	0	0	0	0	0	0
77	5	5	ABV	1	0	615	76	28	0	0	0	0	0	0	30	0	4	0	0	0	0	0	0	0	0	0	0	0	0	0	0	0	0	0	0	0	0	0	0	0	9	0	0	0	0	0	1	0	0
77	5	6	ABV	15	0	638	43	21	0	1	0	0	0	0	16	0	1	0	0	0	0	0	0	0	0	1	0	0	0	0	0	0	0	0	0	0	0	0	0	0	1	0	0	0	0	0	1	0	0
77	5	7	ABV	9	0	501	40	22	0	0	0	0	0	0	50	0	0	0	0	0	0	0	0	0	0	0	0	0	0	0	0	0	0	0	0	0	0	0	0	0	10	0	0	0	0	0	2	0	0
77	6	1	ABV	2	0	544	45	41	0	0	0	0	0	0	7	0	3	0	0	0	0	0	0	0	0	0	0	0	0	0	0	0	0	0	0	0	0	0	0	0	3	0	0	0	0	0	2	0	0
77	6	2	ABV	0	0	517	22	51	0	0	0	0	0	0	1	0	7	0	0	0	0	0	0	0	0	0	0	0	0	0	0	0	0	0	0	0	0	0	0	0	4	0	0	0	0	0	1	0	0
77	6	3	ABV	0	0	565	22	38	0	0	0	0	0	0	0	0	1	0	0	0	0	0	0	0	0	0	0	0	0	0	0	0	0	0	0	0	0	0	0	0	0	0	0	0	0	0	0	0	0
77	6	4	ABV	0	0	411	19	63	0	0	0	0	0	0	1	1	2	0	0	0	0	0	0	0	0	1	0	0	0	0	0	0	0	0	0	0	0	0	0	0	5	0	0	0	0	0	3	0	0
77	6	5	ABV	0	0	562	26	57	0	0	0	0	0	0	1	0	4	0	0	0	0	0	0	0	0	0	0	0	0	0	0	0	0	0	0	0	0	0	0	0	0	0	0	0	0	0	0	0	0
77	6	6	ABV	1	0	568	24	40	0	0	0	0	0	0	2	0	3	0	0	0	0	0	0	0	0	0	0	0	0	0	0	0	0	0	0	0	0	0	0	0	2	0	0	0	0	0	1	0	0
77	6	7	ABV	2	0	504	22	28	0	0	0	0	0	0	3	0	3	0	0	0	0	0	0	0	0	0	0	0	0	0	0	0	0	0	0	0	0	0	0	0	0	0	0	0	0	0	0	0	0
77	7	1	ABV	0	0	596	24	26	0	0	0	0	0	0	2	0	2	0	0	0	0	0	0	0	0	0	0	0	0	0	0	0	0	0	0	0	0	0	0	0	3	0	0	0	0	0	0	0	0
77	7	2	ABV	0	0	823	48	29	0	0	0	0	0	0	1	0	2	0	0	0	0	0	0	0	0	0	0	0	0	0	0	0	0	0	0	0	0	0	0	0	4	0	0	0	0	0	0	0	0
77	7	3	ABV	0	0	38	1	0	0	0	0	0	0	0	0	0	0	0	0	0	0	0	0	0	0	0	0	0	0	0	0	0	0	0	0	0	0	0	0	0	0	0	0	0	0	0	0	0	0
77	7	4	ABV	2	0	670	31	29	0	0	0	0	0	0	2	0	4	0	0	0	0	0	0	0	0	0	0	0	0	0	0	0	0	0	0	0	0	0	0	0	1	0	0	0	0	0	0	0	0
77	7	5	ABV	1	0	705	38	40	0	0	0	0	0	0	12	3	4	0	0	0	0	0	0	0	0	1	0	0	0	0	0	0	0	0	0	0	0	0	0	0	9	0	0	0	0	0	0	0	0
77	7	6	ABV	6	0	465	54	29	0	0	0	0	0	0	36	0	5	0	0	0	0	0	0	0	0	1	0	0	0	0	0	0	0	0	0	0	0	0	0	0	14	0	0	0	0	0	0	0	0
77	7	7	ABV	1	0	191	114	7	0	0	0	0	0	0	70	0	6	0	0	0	0	0	0	0	0	0	0	0	0	0	0	0	0	0	0	0	0	0	0	0	18	0	0	0	0	0	6	0	0
77	8	1	ABV	0	0	126	167	10	0	0	0	0	0	0	89	0	5	0	0	0	0	0	0	0	0	2	0	0	0	0	0	0	0	0	0	0	0	0	0	0	10	0	0	0	0	0	13	0	0
77	8	2	ABV	8	0	123	145	16	0	0	0	0	0	0	55	0	4	0	0	0	0	0	0	0	0	2	0	0	0	0	0	0	0	0	0	0	0	0	0	0	25	0	0	0	0	0	3	0	0
77	8	3	ABV	0	0	151	121	11	0	0	0	0	0	0	71	0	6	0	0	0	0	0	0	0	0	2	0	0	0	0	0	0	0	0	0	0	0	0	0	0	12	0	0	0	0	0	5	0	0
77	8	4	ABV	0	0	147	160	13	0	1	0	0	0	0	39	0	3	0	0	0	0	0	0	0	0	1	0	0	0	0	0	0	0	0	0	0	0	0	0	0	9	0	0	0	0	0	1	0	0
77	8	5	ABV	0	0	294	124	20	0	2	0	0	0	0	8	0	6	0	0	0	0	0	0	0	0	2	0	0	0	0	0	0	0	0	0	0	0	0	0	0	1	0	0	0	0	0	1	0	0
77	8	6	ABV	0	0	498	171	29	0	0	0	0	0	0	25	0	6	0	0	0	0	0	0	0	0	0	0	0	0	0	0	0	0	0	0	0	0	0	0	0	2	0	0	0	0	0	1	0	0
77	8	7	ABV	1	0	380	134	27	0	2	0	0	0	0	39	0	6	0	0	0	0	0	0	0	0	0	0	0	0	0	0	0	0	0	0	0	0	0	0	0	6	0	0	0	0	0	0	0	0
77	9	1	ABV	0	0	392	161	28	0	0	0	0	0	0	4	0	1	0	0	0	0	0	0	0	0	1	0	0	0	0	0	0	0	0	0	0	0	0	0	0	2	0	0	0	0	0	0	0	0
77	9	2	ABV	0	0	552	165	28	0	0	0	0	0	0	5	0	2	0	0	0	0	0	0	0	0	1	0	0	0	0	0	0	0	0	0	0	0	0	0	0	3	0	0	0	0	0	0	0	0
77	9	3	ABV	0	0	502	133	37	0	1	0	0	0	0	5	0	1	0	0	0	0	0	0	0	0	4	0	0	0	0	0	0	0	0	0	0	0	0	0	0	1	0	0	0	0	0	0	0	0
77	9	4	ABV	1	0	407	156	35	0	0	0	0	0	0	1	0	3	0	0	0	0	0	0	0	0	1	0	0	0	0	0	0	0	0	0	0	0	0	0	0	5	0	0	0	0	0	1	0	0
77	9	5	ABV	0	0	305	97	33	0	0	0	0	0	0	5	0	2	0	0	0	0	0	0	0	0	0	0	0	0	0	0	0	0	0	0	0	0	0	0	0	1	0	0	0	0	0	0	0	0
77	9	6	ABV	2	0	689	138	49	0	1	0	0	0	0	18	0	1	0	0	0	0	0	0	0	0	0	0	0	0	0	0	0	0	0	0	0	0	0	0	0	4	0	0	0	0	0	0	0	0
77	9	7	ABV	0	0	296	68	27	0	2	0	0	0	0	1	0	10	0	0	0	0	0	0	0	0	2	0	0	0	0	0	0	0	0	0	0	0	0	0	0	8	0	0	0	0	0	1	0	0
77	10	1	ABV	1	0	512	135	16	0	2	0	0	0	0	1	0	3	0	0	0	0	0	0	0	0	0	0	0	0	0	0	0	0	0	0	0	0	0	0	0	2	0	0	0	0	0	0	0	0
77	10	2	ABV	0	0	594	143	22	0	0	0	0	0	0	1	0	4	0	0	0	0	0	0	0	0	0	0	0	0	0	0	0	0	0	0	0	0	0	0	0	2	0	0	0	0	0	1	0	0
77	10	3	ABV	1	0	625	191	0	0	0	0	2	0	0	0	0	6	0	0	0	0	0	0	0	0	1	0	0	0	0	0	0	0	1	0	0	0	0	0	0	0	0	0	0	0	0	0	0	0
77	10	4	ABV	3	0	706	216	2	0	0	0	3	0	0	0	0	6	0	0	0	0	0	0	0	0	2	0	0	0	1	0	0	0	0	4	0	0	0	0	0	0	0	0	0	0	0	0	0	0
77	10	5	ABV	1	0	547	188	1	3	0	0	5	0	0	0	0	9	0	0	0	0	0	0	0	0	3	0	0	0	3	0	0	0	0	0	0	0	0	0	0	0	0	0	0	0	0	0	0	0
77	10	6	ABV	6	0	543	199	3	0	0	0	5	0	0	0	0	22	0	0	0	0	0	0	0	0	4	0	0	0	1	0	0	0	0	2	0	0	0	0	0	0	0	0	0	0	0	0	0	0
77	10	7	ABV	7	1	551	108	2	0	0	0	0	0	0	0	1	20	0	0	0	0	0	0	0	0	6	0	0	0	0	0	0	0	0	4	0	0	0	0	0	0	0	0	0	0	0	0	0	0
82	1	1	ABV	2	0	453	289	0	1	0	0	45	0	0	0	3	0	0	0	0	0	0	0	0	0	4	0	0	0	22	0	0	0	0	8	0	0	0	0	0	0	0	0	0	0	0	0	0	0
82	1	2	ABV	48	0	215	265	0	0	0	0	3	0	0	0	6	0	0	0	0	0	0	0	0	0	1	0	0	1	0	0	0	0	0	1	0	0	0	0	0	0	0	0	0	0	0	0	0	0
82	1	3	ABV	33	0	418	432	0	0	0	0	93	0	0	0	9	0	0	0	0	0	0	0	0	0	5	0	0	0	3	0	0	0	0	9	0	0	0	0	0	0	0	0	0	0	0	1	0	0
82	1	4	ABV	0	0	678	222	0	0	0	0	51	0	0	0	1	0	0	0	0	0	0	0	1	0	3	0	0	0	9	0	0	0	0	3	0	0	0	0	0	0	0	0	0	0	0	0	0	1
82	1	5	ABV	0	1	793	220	0	0	0	0	26	0	0	0	4	0	0	0	0	0	0	0	0	0	0	0	0	0	24	0	0	0	0	2	0	0	0	0	0	0	0	0	0	0	0	0	0	0
82	1	6	ABV	4	0	664	229	0	0	0	0	62	0	0	0	6	1	0	0	0	1	0	0	0	0	8	0	0	0	45	0	0	0	0	7	0	0	0	0	0	0	0	0	0	0	0	0	0	0
82	1	7	ABV	15	0	500	244	0	2	0	0	91	0	0	0	4	0	0	1	0	0	0	0	0	0	29	1	0	0	39	0	0	0	1	18	0	0	0	0	0	0	0	0	0	0	0	0	0	2
82	2	2	ABV	8	0	387	123	1	1	0	0	134	0	0	0	0	0	0	0	0	0	0	0	0	0	12	3	0	0	96	0	0	0	0	6	0	0	0	0	0	0	0	0	0	0	0	0	0	5
82	2	3	ABV	7	0	599	164	0	0	0	0	87	0	0	0	0	0	0	0	0	0	0	0	0	0	4	1	0	0	65	0	0	0	0	3	0	0	0	0	0	0	0	0	0	0	0	0	0	1
82	2	4	ABV	12	2	802	159	0	0	0	0	95	0	0	0	2	0	0	0	0	0	0	0	3	0	3	0	0	0	44	0	0	0	0	6	0	0	0	0	0	0	0	0	0	0	0	0	0	1
82	2	5	ABV	0	0	690	129	0	0	0	0	22	0	0	0	3	0	0	0	0	0	0	0	0	0	5	0	0	0	40	0	0	0	0	0	0	0	0	0	0	0	0	0	0	0	0	0	0	0
82	2	6	ABV	8	0	643	144	0	0	0	0	67	0	0	0	1	0	0	0	0	0	0	0	0	0	5	1	0	0	34	0	0	0	0	3	0	0	0	0	0	0	0	0	0	0	0	0	0	0
82	2	7	ABV	9	0	942	245	0	1	0	0	18	0	1	0	1	0	0	0	0	0	0	0	0	0	4	0	0	0	23	0	0	0	0	0	0	0	0	0	0	0	0	0	0	0	0	0	0	2
82	3	1	ABV	204	0	520	137	0	0	0	0	38	0	0	0	21	0	0	0	0	0	0	0	0	0	2	0	0	0	1	0	0	0	1	0	0	0	0	0	0	0	0	0	0	0	0	0	0	0
82	3	2	ABV	265	0	543	101	0	1	0	0	51	0	0	0	16	0	0	0	0	0	0	0	0	0	3	0	0	0	0	0	0	0	0	4	0	0	0	0	0	0	0	0	0	0	1	0	0	0
82	3	3	ABV	208	2	660	126	0	2	0	0	31	0	0	0	13	0	0	1	0	0	0	0	0	0	2	0	0	0	1	0	0	0	1	1	0	0	0	0	0	0	0	0	0	0	1	0	0	0
82	3	5	ABV	15	0	801	236	0	0	0	0	86	0	0	0	4	0	0	0	0	3	0	0	0	0	15	0	0	0	0	0	0	0	4	14	0	0	0	0	0	0	0	0	0	0	1	1	0	0
82	3	6	ABV	7	0	495	153	0	0	0	0	93	0	0	0	2	0	0	0	0	1	0	0	1	0	21	0	0	0	0	0	0	0	4	20	0	0	0	0	0	0	0	0	0	0	0	0	0	0
82	3	7	ABV	11	0	840	229	0	0	0	0	135	0	0	0	5	0	0	0	0	4	0	0	0	0	33	0	0	0	0	0	0	0	5	18	0	0	0	0	0	0	0	0	0	0	0	1	0	0
82	4	1	ABV	4	0	531	328	0	0	0	0	110	0	0	0	5	0	0	0	0	0	0	0	0	0	22	0	0	0	13	0	0	0	3	11	0	0	0	0	0	0	0	0	0	0	0	1	0	0
82	4	2	ABV	14	1	586	396	0	1	0	0	121	0	0	0	5	0	0	0	0	0	0	0	0	0	19	0	0	0	9	0	0	0	3	11	0	0	0	0	0	0	0	0	0	0	1	0	0	0
82	4	3	ABV	9	0	531	342	0	3	0	0	107	0	0	0	5	0	0	0	0	0	0	0	1	0	45	0	0	0	9	0	0	0	1	17	0	0	0	0	0	0	0	0	0	0	0	1	0	0
82	4	4	ABV	7	0	575	379	0	1	0	0	99	0	0	0	3	0	0	0	0	0	0	0	0	0	19	0	0	0	32	0	0	0	4	11	0	0	0	0	0	1	0	0	0	0	0	1	0	0
82	4	5	ABV	103	0	495	380	0	0	0	0	108	0	0	0	20	0	0	0	0	1	0	0	0	0	6	0	0	0	4	0	0	0	0	7	0	0	0	0	0	0	0	0	0	0	0	0	0	0
82	4	6	ABV	19	0	811	350	1	0	0	0	69	0	0	0	15	0	0	0	0	0	0	0	0	0	9	0	0	0	2	0	0	0	1	5	0	0	0	0	0	0	0	0	0	0	0	0	0	0
82	4	7	ABV	23	0	643	303	0	0	0	0	102	0	0	0	11	0	0	0	0	0	0	0	3	0	19	0	0	0	11	0	0	0	2	13	0	0	0	0	0	0	0	0	0	0	1	0	0	0
82	5	1	ABV	132	2	727	25	1	0	0	0	205	0	0	0	25	0	0	0	0	7	0	0	0	0	15	0	0	0	1	0	0	0	0	14	0	0	0	0	0	1	0	0	0	0	0	0	0	0
82	5	2	ABV	178	1	521	14	0	1	0	0	193	0	0	0	25	0	0	0	0	1	0	0	1	0	29	0	0	0	1	0	0	0	3	14	0	0	0	0	0	0	0	0	0	0	1	0	0	0
82	5	3	ABV	194	0	654	22	0	3	1	0	193	0	0	0	28	0	0	0	0	2	0	0	0	0	23	0	0	0	2	0	0	0	3	22	0	0	0	0	0	0	0	0	0	0	1	0	0	0
82	5	4	ABV	268	0	509	11	1	1	0	0	209	0	0	0	20	0	0	0	0	2	0	0	3	0	31	0	0	0	0	0	0	0	6	10	0	0	0	0	0	0	0	0	0	0	0	0	0	0
82	5	5	ABV	144	1	713	21	0	2	0	0	201	0	0	0	19	0	0	0	0	1	0	0	0	0	22	0	0	0	0	0	0	0	4	13	0	0	0	0	0	0	0	0	0	0	0	0	0	0
82	5	6	ABV	107	0	718	41	1	0	0	0	180	0	0	0	36	0	0	0	0	4	0	0	0	0	30	0	0	0	0	0	0	0	4	19	0	0	0	0	0	1	0	0	0	0	1	0	0	0
82	5	7	ABV	243	0	760	35	0	0	0	0	219	0	0	0	18	0	0	0	0	3	0	0	0	0	24	0	0	0	1	0	0	0	1	18	0	0	0	0	0	0	0	0	0	0	0	0	0	0
82	6	1	ABV	5	1	850	89	0	0	0	0	150	0	0	0	14	0	0	0	0	1	0	0	0	0	13	0	0	0	22	0	0	0	1	4	0	0	0	0	0	2	0	0	0	0	0	0	0	0
82	6	2	ABV	6	0	830	65	0	2	0	0	119	0	0	0	6	0	0	0	0	6	0	0	0	0	15	0	0	0	25	0	0	0	1	7	0	0	0	0	0	1	0	0	0	0	0	1	0	0
82	6	3	ABV	22	0	888	83	0	1	0	0	95	0	0	0	10	0	0	0	0	2	0	0	0	0	7	0	0	0	15	0	0	0	1	6	0	0	0	0	0	0	0	0	0	0	0	0	0	0
82	6	4	ABV	10	0	1175	51	0	3	0	0	76	0	0	0	2	0	0	0	0	0	0	0	0	0	3	0	0	0	4	0	0	0	1	4	0	0	0	0	0	0	0	0	0	0	0	0	0	0
82	6	5	ABV	11	0	39	2	0	1	1	0	10	0	0	0	1	0	0	0	0	0	0	0	1	0	0	0	0	0	1	0	0	0	0	1	0	0	0	0	0	0	0	0	0	0	0	0	0	0
82	6	6	ABV	13	0	938	47	0	2	0	0	147	0	0	0	7	0	0	0	0	4	0	0	0	0	21	0	0	0	46	0	0	0	5	14	0	0	0	0	0	1	0	0	0	0	1	0	0	0
82	6	7	ABV	3	1	904	33	0	0	0	0	137	0	0	0	1	0	0	0	0	6	0	0	0	0	10	0	0	0	6	0	0	0	11	17	0	0	0	0	0	1	0	0	0	0	0	4	0	0
82	7	1	ABV	134	1	546	32	0	0	1	0	209	0	0	0	5	0	0	0	0	2	0	0	1	0	10	0	0	0	1	0	0	0	1	17	0	0	0	0	0	1	0	0	0	0	0	2	0	0
82	7	2	ABV	258	1	498	17	0	0	0	0	186	0	0	0	13	0	0	0	0	0	0	0	2	0	3	0	0	0	1	0	0	0	0	8	0	0	0	0	0	0	0	0	0	0	0	0	0	0
82	7	3	ABV	163	0	673	24	0	1	0	0	132	0	0	0	19	0	0	0	0	2	0	0	0	0	5	0	0	0	0	0	0	0	0	9	0	0	0	0	0	0	0	0	0	0	0	0	0	0
82	7	4	ABV	727	1	21	0	0	5	0	0	125	0	0	0	0	0	0	1	0	0	0	0	2	0	0	0	0	0	0	0	0	0	0	3	0	0	0	0	0	0	0	0	0	0	1	1	0	0
82	7	5	ABV	792	0	25	5	0	2	0	0	107	0	0	0	2	0	0	0	0	0	0	0	0	0	0	0	0	0	0	0	0	0	0	2	0	0	0	0	0	0	0	0	0	0	1	0	0	0
82	7	6	ABV	611	0	31	7	0	1	0	0	271	0	0	0	13	0	0	0	0	0	0	0	2	0	4	0	0	0	1	0	0	0	0	4	0	0	0	0	0	0	0	0	0	0	0	0	0	0
82	7	7	ABV	806	0	40	6	0	3	0	0	95	0	0	0	0	0	0	0	0	0	0	0	4	0	0	0	0	0	1	0	0	0	0	0	0	0	0	0	0	0	0	0	0	0	2	0	0	0
82	8	2	ABV	537	0	212	8	0	0	0	0	340	0	0	0	7	0	0	0	0	0	0	0	0	0	2	0	0	0	2	0	0	0	0	5	0	0	0	0	0	0	0	0	0	0	2	0	0	2
82	8	3	ABV	390	0	185	4	0	2	0	0	161	0	0	0	1	0	0	0	0	0	0	0	1	0	0	0	0	0	2	0	0	0	0	7	0	0	0	0	0	0	0	0	0	0	0	0	0	0
82	8	5	ABV	609	0	228	7	0	0	0	0	314	0	0	0	15	0	0	0	0	0	0	0	0	0	1	1	0	0	3	0	0	0	0	6	0	0	0	0	0	0	0	0	0	0	1	0	0	4
82	8	6	ABV	306	0	235	3	0	1	0	0	243	0	0	0	5	0	0	1	0	0	0	0	0	0	2	0	0	0	9	0	0	0	0	17	0	0	0	0	0	0	0	0	0	0	0	0	0	2
82	8	7	ABV	356	0	237	9	0	2	0	0	238	0	0	0	1	0	0	0	0	0	0	0	2	0	0	1	0	0	5	0	0	0	0	9	0	0	0	0	0	0	0	0	0	0	1	1	0	3
82	9	1	ABV	106	0	248	92	0	4	20	0	210	0	0	0	5	0	0	0	0	0	0	0	0	0	0	2	0	0	33	0	0	0	0	8	0	0	0	0	0	0	0	0	0	0	2	0	0	7
82	9	2	ABV	122	0	284	101	0	3	37	0	220	0	0	0	6	0	0	0	0	0	0	0	3	0	2	2	0	0	35	0	0	0	0	11	0	0	0	0	0	0	0	0	0	0	2	0	0	14
82	9	3	ABV	109	0	274	119	1	7	25	0	200	0	1	0	8	0	0	0	0	0	0	0	5	0	2	1	0	0	25	0	0	0	0	10	0	0	0	0	0	0	0	0	0	0	2	0	0	4
82	9	4	ABV	47	0	420	197	0	0	54	0	70	0	0	0	3	0	0	0	0	0	0	0	0	0	0	0	0	0	10	0	0	0	0	2	0	0	0	0	0	0	0	0	0	0	3	0	0	3
82	9	5	ABV	93	0	275	120	0	0	28	0	195	0	0	0	5	0	0	0	0	0	0	0	12	0	0	0	0	0	21	0	0	0	0	5	0	0	0	0	0	0	0	0	0	0	1	0	0	6
82	9	6	ABV	103	0	289	123	1	0	36	0	212	0	0	0	5	0	0	0	0	0	0	0	6	0	4	0	0	0	27	0	0	0	0	6	0	0	0	0	0	0	0	0	0	0	0	0	0	9
82	9	7	ABV	150	0	223	95	0	1	23	0	197	0	0	0	6	0	0	1	0	0	0	0	0	0	2	0	0	0	33	0	0	0	0	12	0	0	0	0	0	0	0	0	0	0	0	0	0	7
82	10	1	ABV	0	0	56	23	0	10	4	0	7	0	1	0	0	0	0	2	0	0	0	0	134	0	0	0	0	1	0	0	0	0	0	0	0	0	0	0	0	0	0	0	0	0	142	0	0	0
82	10	2	ABV	0	0	58	23	0	9	4	0	1	0	0	0	0	0	0	0	0	0	0	0	37	0	0	0	0	0	0	0	0	0	0	0	0	0	0	0	0	0	0	0	0	0	212	0	0	0
82	10	3	ABV	0	0	19	7	0	11	3	0	0	0	0	0	0	0	0	0	0	0	0	0	341	0	0	0	0	0	0	0	0	0	0	0	0	0	0	0	0	0	0	0	0	0	99	0	0	0
82	10	4	ABV	0	0	27	13	0	10	2	0	0	0	0	0	0	0	0	1	0	0	0	0	133	0	0	0	0	0	0	0	0	0	0	0	0	0	0	0	0	0	0	0	0	0	155	0	0	0
82	10	5	ABV	3	0	14	12	0	0	2	0	1	0	0	0	0	0	0	0	0	0	0	0	0	0	0	0	0	10	1	0	0	0	0	0	0	0	0	0	0	0	0	0	0	0	176	0	0	0
82	10	6	ABV	1	0	13	2	0	0	3	0	0	0	0	0	0	0	0	0	0	0	0	0	444	0	0	0	0	0	0	0	0	0	0	0	0	0	0	0	0	0	0	0	0	0	111	0	0	0
82	10	7	ABV	0	0	2	0	0	0	1	0	0	0	0	0	0	0	0	0	0	0	0	0	60	0	0	0	0	0	0	0	0	0	0	0	0	0	0	0	0	0	0	0	0	0	14	0	0	0
12	1	1	ABV	34	0	157	3	1	0	0	0	20	0	0	0	0	0	0	0	0	0	0	0	0	0	0	0	0	0	0	0	0	0	0	0	0	0	0	0	0	0	0	0	0	0	0	0	0	0
12	1	3	ABV	1437	13	0	0	0	0	0	2	0	0	0	0	0	0	0	0	0	0	0	0	0	0	0	0	0	0	0	0	0	0	0	0	0	0	0	0	0	0	0	0	0	0	0	0	0	0
12	1	4	ABV	1572	23	0	0	0	0	0	2	0	0	0	0	0	0	0	0	0	0	0	0	0	0	0	0	0	0	0	0	0	0	0	0	0	0	0	0	0	0	0	0	0	0	0	0	0	0
12	1	5	ABV	799	20	0	0	0	0	0	3	0	0	0	0	0	0	0	0	0	0	0	0	0	0	0	0	0	0	0	0	0	0	0	0	0	0	0	0	0	0	0	0	0	0	0	0	0	0
12	1	6	ABV	1375	28	1	0	0	0	0	3	0	0	0	0	0	0	0	0	0	0	0	0	0	0	0	0	0	0	0	0	0	0	0	0	0	0	0	0	0	0	0	0	0	0	0	0	0	0
12	1	7	ABV	1134	28	0	0	0	0	0	6	0	0	0	0	0	0	0	0	0	0	0	0	0	0	0	0	0	0	0	0	0	0	0	0	0	0	0	0	0	0	0	0	0	0	0	0	0	0
12	2	1	ABV	1484	29	0	0	0	0	0	1	0	0	0	0	0	0	0	0	0	0	0	0	0	0	0	0	0	0	0	0	0	0	0	0	0	0	0	0	0	0	0	0	0	0	0	0	0	0
12	2	2	ABV	681	0	0	1	0	0	18	0	0	0	0	0	0	0	0	0	0	0	0	0	0	0	0	0	0	0	0	0	0	0	0	0	0	0	0	0	0	0	0	0	0	0	0	0	0	0
12	2	4	ABV	253	348	0	0	0	0	0	56	0	0	0	0	0	0	0	0	0	0	0	0	0	0	0	0	0	0	0	0	0	0	0	0	0	0	0	0	0	0	0	0	0	0	0	0	0	0
12	2	5	ABV	1	28	0	1	0	0	0	0	0	0	0	0	0	0	0	0	0	0	0	0	0	0	0	0	0	0	0	0	0	0	0	0	0	0	0	0	0	0	0	0	0	0	0	0	0	0
12	2	6	ABV	0	22	0	1	0	0	0	0	0	0	0	0	0	0	0	0	0	0	0	0	0	0	0	0	0	0	0	0	0	0	0	0	0	0	0	0	0	0	0	0	0	0	0	0	0	0
12	2	7	ABV	0	259	0	0	0	0	1	0	0	0	0	0	0	0	0	0	0	0	0	0	0	0	0	0	0	0	0	0	0	0	0	0	0	0	0	0	0	0	0	0	0	0	0	0	0	0
12	3	1	ABV	353	50	1	0	0	0	0	0	0	0	0	0	0	0	0	0	0	0	0	0	0	0	0	0	0	0	0	0	0	0	0	0	0	0	0	0	0	0	0	0	0	0	0	0	0	0
12	3	2	ABV	10	49	64	0	1	0	0	0	12	0	0	0	0	0	0	0	0	0	0	0	0	0	1	0	0	0	0	0	0	0	0	0	0	0	0	0	0	0	0	0	0	0	0	0	0	0
12	3	3	ABV	0	32	0	0	0	0	0	0	0	0	2	0	0	0	18	0	0	0	6	0	0	0	0	0	0	0	0	0	0	0	0	0	0	7	0	0	0	0	0	0	0	0	0	0	0	0
12	3	4	ABV	605	0	0	0	0	0	0	0	0	0	0	0	0	0	0	0	0	0	0	0	0	0	0	0	0	0	0	0	0	0	0	0	0	0	0	0	0	0	0	0	0	0	0	0	0	0
12	3	5	ABV	0	1492	0	0	0	0	0	0	0	0	0	0	0	0	2	0	0	0	0	0	0	0	0	0	0	0	0	0	0	0	0	0	0	0	0	0	0	0	0	0	0	0	0	0	0	0
12	3	6	ABV	495	0	0	0	0	0	0	1	0	0	5	0	1	0	9	0	0	0	0	0	0	0	0	0	0	0	0	22	0	0	0	0	0	1	0	0	1	0	0	0	0	2	0	0	0	0
12	3	7	ABV	156	0	0	0	0	0	0	0	0	0	9	0	13	0	3	0	0	0	0	0	0	0	14	0	0	0	0	16	0	15	2	0	0	0	0	0	14	0	0	0	0	4	0	0	0	0
12	4	1	ABV	224	0	2	0	0	0	0	0	0	0	0	0	29	0	3	0	0	0	0	0	0	0	12	0	0	0	0	12	0	8	7	0	0	0	0	0	2	0	0	0	0	2	0	0	0	0
12	4	2	ABV	924	0	0	0	0	0	0	0	0	0	0	0	0	0	28	0	0	0	0	0	0	0	1	0	0	0	0	114	0	0	0	0	0	0	0	0	1	0	0	0	0	0	0	0	0	0
12	4	3	ABV	1205	0	0	0	0	0	0	0	0	0	0	0	0	0	20	0	0	0	0	0	0	0	0	0	0	0	0	66	0	0	0	0	0	0	0	0	0	0	0	0	0	0	0	0	0	0
12	4	4	ABV	1162	0	0	0	0	0	0	0	0	0	0	0	0	0	22	0	0	0	0	0	0	0	1	0	0	0	0	67	0	0	0	0	0	0	0	0	0	0	0	0	0	1	0	0	0	0
12	4	5	ABV	757	0	0	0	0	0	0	0	0	0	1	0	0	0	35	0	0	0	0	0	0	0	3	0	0	0	0	123	0	3	1	0	0	0	0	0	0	0	0	0	0	14	0	0	0	0
12	4	6	ABV	1283	0	0	0	0	0	0	0	0	0	0	0	0	0	13	0	0	0	0	0	0	0	0	0	0	0	0	50	0	0	0	0	0	0	0	0	0	0	0	0	0	0	0	0	0	0
12	4	7	ABV	19	0	0	0	0	0	0	0	0	0	0	0	0	0	0	0	0	0	0	0	0	0	0	0	0	0	0	2	0	0	0	0	0	0	0	0	0	0	0	0	0	0	0	0	0	0
12	5	2	ABV	28	0	0	0	0	0	0	0	0	0	74	0	1	0	1	0	0	0	0	0	0	0	2	0	0	0	0	0	0	0	0	0	0	0	0	0	20	0	0	0	0	0	0	0	0	0
12	5	3	ABV	35	0	0	0	0	0	0	0	0	0	58	0	1	0	0	0	0	0	0	0	0	0	17	0	0	0	0	0	0	0	0	0	0	0	0	0	22	0	0	0	0	10	0	0	0	0
12	5	4	ABV	1184	0	0	0	0	0	0	0	0	0	0	0	0	0	2	0	0	0	0	0	0	0	2	0	0	0	0	7	0	1	0	0	0	0	0	0	0	0	0	0	0	0	0	0	0	0
12	5	5	ABV	270	0	0	0	0	0	0	0	0	0	16	0	3	0	0	0	0	0	0	0	0	0	31	0	0	0	0	3	0	2	0	0	0	0	0	0	23	0	0	0	0	10	0	0	0	0
12	5	6	ABV	1431	0	0	0	0	0	0	0	0	0	0	0	0	0	4	0	0	0	0	0	0	0	0	0	0	0	0	13	0	0	0	0	0	0	0	0	0	0	0	0	0	1	0	0	0	0
12	5	7	ABV	1299	1	0	0	0	0	0	0	0	0	0	0	0	0	1	0	0	0	0	0	0	0	0	0	0	0	0	2	0	0	0	0	0	0	0	0	0	0	0	0	0	0	0	0	0	0
12	6	1	ABV	443	0	0	0	0	0	0	0	0	0	0	0	0	0	0	0	0	0	0	0	0	0	0	0	0	0	0	2	0	0	0	0	0	0	0	0	0	0	0	0	0	0	0	0	0	0
12	6	2	ABV	1341	0	0	0	0	0	0	0	0	0	0	0	0	0	3	0	0	0	0	0	0	0	0	0	0	0	0	11	0	0	0	0	0	0	0	0	0	0	0	0	0	0	0	0	0	0
12	6	3	ABV	1080	0	0	0	0	0	0	0	0	0	0	0	0	0	6	0	0	0	0	0	0	0	1	0	0	0	0	14	0	0	0	0	0	1	0	0	0	0	0	0	0	0	0	0	0	0
12	6	4	ABV	791	0	0	0	0	0	0	0	0	0	1	0	0	0	11	0	0	0	0	0	0	0	0	0	0	0	0	38	0	0	0	0	0	0	0	0	0	0	0	0	0	0	0	0	0	0
12	6	5	ABV	1083	0	0	0	0	0	0	0	0	0	0	0	0	0	16	0	0	0	0	0	0	0	3	0	0	0	0	51	0	0	0	0	0	0	0	0	1	0	0	0	0	0	0	0	0	0
12	6	6	ABV	1002	0	0	0	0	0	0	0	0	0	0	0	0	0	9	0	0	0	0	0	0	0	0	0	0	0	0	52	0	0	0	0	0	0	0	0	0	0	0	0	0	0	0	0	0	0
12	6	7	ABV	1203	0	0	0	0	0	0	0	0	0	1	0	1	0	18	0	0	0	0	0	0	0	0	0	0	0	0	54	0	0	0	0	0	0	0	0	0	0	0	0	0	0	0	0	0	0
12	7	1	ABV	1288	0	0	0	0	0	0	0	0	0	1	0	0	0	11	0	0	0	0	0	0	0	0	0	0	0	0	35	0	0	0	0	0	0	0	0	0	0	0	0	0	0	0	0	0	0
12	7	2	ABV	708	0	0	0	0	0	0	0	0	0	0	0	0	0	23	0	0	0	0	0	0	0	0	0	0	0	0	32	0	0	0	0	0	0	0	0	0	0	0	0	0	0	0	0	0	0
12	7	3	ABV	292	0	0	0	0	0	0	0	0	0	0	0	0	0	10	0	0	0	0	0	0	0	0	0	0	0	0	17	0	0	0	0	0	0	0	0	0	0	0	0	0	0	0	0	0	0
12	7	4	ABV	394	0	0	0	0	0	0	0	0	0	0	0	0	0	11	0	0	0	0	0	0	0	0	0	0	0	0	46	0	0	0	0	0	0	0	0	0	0	0	0	0	0	0	0	0	0
12	7	5	ABV	850	0	0	0	0	0	0	0	0	0	0	0	2	0	28	0	0	0	0	0	0	0	0	0	0	0	0	108	0	0	0	0	0	0	0	0	0	0	0	0	0	0	0	0	0	0
12	7	6	ABV	408	1	0	0	0	0	0	0	0	0	1	0	7	0	17	0	0	0	0	0	0	0	0	0	0	0	0	44	0	0	0	0	0	1	0	0	0	0	0	0	0	1	0	0	0	0
12	7	7	ABV	849	1	0	0	0	0	0	0	0	0	1	0	3	0	34	0	0	0	0	0	0	0	0	0	0	0	0	97	0	0	0	0	0	0	0	0	0	0	0	0	0	0	0	0	0	0
12	8	1	ABV	1156	0	0	0	0	0	0	0	0	0	3	0	0	0	3	0	0	0	0	0	0	0	0	0	0	0	0	7	0	0	0	0	0	0	0	0	0	0	0	0	0	0	0	0	0	0
12	8	2	ABV	624	0	0	0	0	0	0	0	0	0	8	0	3	0	8	0	0	0	0	0	0	0	8	0	0	0	0	36	0	0	1	0	0	0	0	0	3	0	0	0	0	0	0	0	0	0
12	8	3	ABV	277	0	0	0	0	0	0	0	0	0	22	0	12	0	3	0	0	0	0	0	0	0	14	0	0	0	0	17	0	10	1	0	0	0	0	0	2	0	0	0	0	3	0	0	0	0
12	8	4	ABV	271	0	0	0	0	0	0	0	0	0	1	0	3	0	4	0	0	0	0	0	0	0	3	0	0	0	0	8	0	3	0	0	0	0	0	0	0	0	0	0	0	0	0	0	0	0
12	8	5	ABV	158	0	0	0	0	0	0	0	0	0	1	0	2	0	3	0	0	0	0	0	0	0	1	0	0	0	0	5	0	3	0	0	0	0	0	0	1	0	0	0	0	0	0	0	0	0
12	8	6	ABV	234	0	0	0	0	0	0	0	0	0	1	0	2	0	3	0	0	0	0	0	0	0	5	0	0	0	0	7	0	2	0	0	0	0	0	0	1	0	0	0	0	0	0	0	0	0
12	8	7	ABV	204	0	0	0	0	0	0	0	0	0	1	0	0	0	3	0	0	0	0	0	0	0	2	0	0	0	0	7	0	0	0	0	0	0	0	0	1	0	0	0	0	0	0	0	0	0
12	9	1	ABV	13	1	0	0	0	0	0	0	0	0	39	0	3	0	0	0	0	0	0	0	0	0	20	0	0	0	0	0	0	2	0	0	0	0	0	0	19	0	0	0	0	1	0	0	0	0
12	9	2	ABV	161	0	1	0	0	0	0	0	0	0	11	0	35	0	2	0	0	0	0	0	0	0	1	0	0	0	0	6	0	2	0	0	0	0	0	0	1	0	0	0	0	0	0	0	0	0
12	9	3	ABV	186	0	0	0	0	0	0	0	0	0	5	0	32	0	3	0	0	0	0	0	0	0	1	0	0	0	0	14	0	0	0	0	0	1	0	0	0	0	0	0	0	1	0	0	0	0
12	9	4	ABV	214	0	2	0	0	0	0	0	0	0	4	0	41	0	1	0	0	0	0	0	0	0	6	0	0	0	0	6	0	1	0	0	0	0	0	0	0	0	0	0	0	2	0	0	0	0
12	9	5	ABV	330	0	2	0	1	0	0	0	0	0	2	0	29	0	8	0	0	0	0	0	0	0	1	0	0	0	0	11	0	0	0	0	0	0	0	0	0	0	0	0	0	0	0	0	0	0
12	9	6	ABV	294	0	1	0	0	0	0	0	0	0	2	0	29	0	3	0	0	0	0	0	0	0	5	0	0	0	0	6	0	1	0	0	0	0	0	0	2	0	0	0	0	1	0	0	0	0
12	9	7	ABV	566	0	0	0	0	0	0	0	0	0	1	0	14	0	3	0	0	0	0	0	0	0	0	0	0	0	0	6	0	1	1	0	0	1	0	0	1	0	0	0	0	0	0	0	0	0
12	10	1	ABV	489	2	0	0	0	0	0	0	0	0	3	0	25	0	5	0	0	0	0	0	0	0	1	0	0	0	0	15	0	0	0	0	0	4	0	0	0	0	0	0	0	0	0	0	0	0
12	10	2	ABV	955	0	0	0	0	0	0	0	0	0	3	0	0	0	16	0	0	0	0	0	0	0	1	0	0	0	0	32	0	0	0	0	0	0	0	0	0	0	0	0	0	3	0	0	0	0
12	10	3	ABV	1064	0	0	0	0	0	0	0	0	0	5	0	0	0	8	0	0	0	0	0	0	0	2	0	0	0	0	27	0	0	0	0	0	0	0	0	0	0	0	0	0	0	0	0	0	0
12	10	4	ABV	856	0	0	0	0	0	0	0	0	0	0	0	0	0	9	0	0	0	0	0	0	0	0	0	0	0	0	18	0	0	0	0	0	0	0	0	0	0	0	0	0	0	0	0	0	0
12	10	5	ABV	1180	0	0	0	0	0	0	0	0	0	0	0	0	0	16	0	0	0	0	0	0	0	0	0	0	0	0	37	0	0	0	0	0	0	0	0	0	0	0	0	0	0	0	0	0	0
12	10	6	ABV	9	0	0	0	0	0	0	0	0	0	0	0	0	0	0	0	0	0	0	0	0	0	0	0	0	0	0	0	0	0	0	0	0	0	0	0	0	0	0	0	0	0	0	0	0	0
12	10	7	ABV	1052	1	0	0	0	0	0	0	0	0	0	0	0	0	10	0	0	0	0	0	0	0	0	0	0	0	0	22	0	0	0	0	0	0	0	0	0	0	0	0	0	0	0	0	0	0
23	1	1	ABV	8	0	2	10	1	0	2	0	1	0	0	86	0	21	0	0	5	8	0	0	0	40	9	0	0	0	0	0	0	6	1	0	0	0	0	0	1	0	0	0	0	0	0	0	0	0
23	1	2	ABV	2	0	1	36	4	0	0	0	1	0	0	97	0	26	0	0	4	6	0	0	0	29	1	0	0	0	2	0	0	8	2	0	0	0	5	1	2	0	0	0	0	0	0	0	0	0
23	1	4	ABV	1	0	0	33	3	0	1	0	2	0	0	241	0	38	0	0	4	7	0	0	0	34	1	0	0	0	41	0	0	26	0	0	0	0	0	0	1	0	0	0	0	0	0	0	0	0
23	1	5	ABV	18	0	1	46	5	0	1	0	0	0	1	108	7	28	0	0	1	14	0	0	0	16	7	0	31	0	14	0	0	33	0	0	1	0	1	0	0	0	0	0	1	0	0	0	0	0
23	1	6	ABV	27	0	0	61	2	0	1	0	0	0	1	91	0	14	0	0	1	5	0	0	0	5	5	0	2	0	8	0	0	8	0	0	0	0	1	0	0	0	0	1	0	1	0	0	0	0
23	1	7	ABV	17	0	0	52	3	0	1	0	0	0	3	128	1	17	0	0	5	5	0	0	0	3	2	0	1	0	23	0	0	29	0	0	2	0	10	0	0	0	0	0	1	3	0	0	0	0
23	2	1	ABV	71	0	0	23	17	0	0	0	1	0	0	49	8	2	0	0	10	3	0	1	0	1	1	0	0	0	48	0	0	7	0	0	0	1	2	0	0	0	0	1	0	0	0	0	0	0
23	2	2	ABV	54	0	5	14	8	0	0	0	0	2	5	144	29	1	0	0	12	1	0	2	0	4	37	0	0	0	62	0	0	18	2	0	0	0	9	0	2	2	0	0	0	0	0	0	0	0
23	2	3	ABV	31	0	11	19	5	0	0	0	0	2	1	271	16	0	0	0	5	1	0	0	0	2	8	0	0	0	60	0	0	20	7	0	0	0	1	0	0	37	0	0	0	0	0	0	0	0
23	2	4	ABV	95	0	7	19	4	0	0	0	2	7	0	162	15	0	0	0	4	0	0	4	0	3	7	2	0	0	33	0	0	18	8	0	1	0	0	0	0	21	0	0	0	0	0	0	0	0
23	2	5	ABV	139	0	10	32	12	0	0	0	0	6	0	126	31	1	0	0	9	0	0	2	0	1	1	5	0	0	26	0	0	5	0	0	0	0	0	0	0	0	0	0	0	4	0	0	0	0
23	2	6	ABV	108	0	12	51	2	0	0	0	0	2	2	197	19	0	0	0	17	0	6	0	0	6	4	51	0	0	20	0	0	25	1	0	2	1	0	0	0	4	0	0	0	1	0	0	1	0
23	2	7	ABV	154	0	12	46	6	0	0	0	0	3	0	84	39	0	0	0	11	1	7	0	0	0	21	80	0	0	36	0	0	26	0	0	0	0	0	0	0	0	0	0	0	0	0	0	2	0
23	3	1	ABV	140	0	5	68	2	0	0	0	2	0	0	67	29	0	0	0	5	0	0	0	0	1	11	70	0	0	10	0	0	19	1	0	0	0	4	0	0	0	0	0	0	0	0	0	0	0
23	3	2	ABV	47	0	2	53	6	0	0	0	2	0	0	93	34	0	0	0	15	0	0	1	0	3	8	87	0	0	40	0	0	22	0	0	1	0	1	0	0	0	0	0	0	1	0	0	0	0
23	3	3	ABV	22	0	6	105	21	0	0	0	0	3	0	6	3	0	0	0	78	0	2	0	0	13	0	4	0	0	2	0	0	4	0	0	1	0	0	0	0	0	0	0	0	0	0	0	0	0
23	3	4	ABV	69	0	3	53	3	0	0	0	0	5	4	119	33	0	0	0	14	1	1	1	0	1	10	101	0	0	55	0	0	53	3	0	1	0	12	0	0	4	0	0	0	4	0	0	0	0
23	3	5	ABV	121	0	0	8	0	0	0	0	0	3	56	1	6	0	0	0	0	0	0	0	1	0	0	1	51	0	0	0	0	4	2	0	0	0	3	0	0	0	0	0	0	0	0	0	0	0
23	3	6	ABV	1014	0	4	44	2	0	0	0	0	13	15	97	20	0	0	0	2	0	0	0	0	0	28	10	4	0	0	0	0	21	11	0	0	0	2	0	2	0	0	0	0	1	0	0	0	0
23	3	7	ABV	502	0	4	42	2	0	0	0	0	9	14	222	27	0	0	0	8	0	3	0	0	9	115	70	0	0	5	0	0	30	11	0	0	0	0	0	0	12	0	0	2	0	0	0	0	0
23	4	1	ABV	137	0	3	29	4	0	0	0	0	6	2	288	5	0	0	0	10	0	7	0	0	15	5	107	0	0	10	0	0	29	1	0	0	0	0	0	1	13	0	0	0	0	0	0	3	0
23	4	2	ABV	15	0	1	1	0	0	0	0	0	1	0	10	1	0	0	0	0	0	3	0	0	7	11	15	0	0	0	0	0	22	1	0	0	0	6	23	5	26	0	0	3	83	0	0	0	0
23	4	3	ABV	1	0	26	6	1	0	3	0	0	0	0	35	1	0	0	0	1	1	0	0	0	7	4	22	0	0	7	0	0	8	0	0	2	0	4	4	17	3	0	0	0	2	0	0	0	0
23	4	4	ABV	4	0	16	2	3	0	5	0	0	0	1	35	0	0	0	0	0	0	0	1	0	10	4	45	0	0	1	0	0	13	0	0	0	0	1	31	57	6	0	0	3	1	0	1	0	0
23	4	5	ABV	1	0	27	6	5	0	5	0	0	0	0	82	0	0	0	0	2	0	0	0	1	19	4	94	0	0	0	0	0	7	0	1	2	0	4	9	69	8	0	0	0	0	0	0	0	0
23	4	6	ABV	0	0	0	1	2	0	2	0	0	0	1	3	0	0	0	0	0	0	0	0	0	1	0	0	0	0	2	0	0	0	0	0	0	0	1	0	0	0	0	0	0	0	0	0	0	0
23	4	7	ABV	0	0	2	1	4	0	11	0	0	0	2	1	0	0	0	0	1	0	0	0	0	1	0	0	0	0	0	0	0	0	0	1	0	0	0	0	0	0	0	0	0	0	0	0	0	0
23	5	1	ABV	1	0	76	57	10	0	7	0	0	0	24	14	5	1	0	0	0	0	0	0	1	0	0	32	8	0	3	0	0	2	0	0	2	0	0	6	16	0	0	0	2	0	0	0	0	0
23	5	2	ABV	2	0	57	68	3	0	3	0	0	0	6	79	4	0	0	0	6	0	0	0	0	2	0	37	0	0	4	0	0	1	0	1	0	0	2	0	2	0	0	0	1	0	0	0	0	0
23	5	3	ABV	1	0	20	62	12	0	5	0	0	0	7	207	3	0	0	0	15	11	0	0	0	8	73	127	0	0	28	0	0	7	0	4	8	0	2	0	0	0	0	0	0	2	0	3	0	0
23	5	4	ABV	6	0	46	69	8	0	9	0	1	0	1	176	3	0	0	0	6	3	0	0	0	10	21	93	0	0	66	0	0	5	0	2	2	0	0	1	0	0	0	0	1	0	0	15	0	0
23	5	5	ABV	11	0	39	85	6	0	5	0	0	0	4	163	11	1	0	0	15	4	0	1	0	6	29	77	1	0	28	0	0	7	0	4	2	1	0	0	1	0	0	0	1	0	0	9	0	0
23	5	6	ABV	3	0	31	143	61	0	9	0	0	0	1	12	1	2	0	0	71	0	0	0	1	32	1	6	0	0	5	0	0	0	0	1	2	0	6	0	2	0	0	0	0	0	0	1	0	0
23	5	7	ABV	6	0	14	79	13	0	9	0	0	0	5	134	3	7	0	0	8	2	0	1	0	3	1	99	0	0	71	0	0	3	0	2	5	0	0	0	0	0	0	0	0	0	0	11	0	0
23	6	1	ABV	0	0	0	8	4	0	4	0	0	0	1	0	0	1	0	0	2	0	0	0	0	0	0	1	0	0	0	0	0	1	0	0	0	0	1	0	0	0	0	0	0	0	0	0	0	0
23	6	2	ABV	2	0	7	74	69	0	368	0	0	0	0	2	4	3	0	0	37	0	0	0	0	3	1	0	0	0	0	0	0	0	0	0	4	0	2	3	1	0	0	1	0	0	0	0	0	0
23	6	3	ABV	3	0	4	52	101	0	375	0	0	0	2	3	2	4	0	0	34	0	0	0	0	3	0	1	0	0	1	0	0	0	0	1	0	0	0	1	0	0	0	0	0	0	0	0	0	0
23	6	4	ABV	5	0	2	40	55	0	283	0	2	0	1	203	11	21	0	0	25	0	0	0	0	3	12	14	0	0	41	0	0	9	0	12	1	0	0	2	1	1	0	0	0	0	0	5	0	0
23	6	5	ABV	26	0	4	36	33	0	229	0	0	0	2	292	10	2	0	0	16	0	0	2	0	0	12	37	0	0	36	0	0	6	0	11	1	0	0	4	0	0	0	0	0	0	0	1	0	0
23	6	6	ABV	42	0	4	75	4	0	164	0	0	0	107	35	12	0	0	0	5	0	0	0	4	1	3	7	46	0	1	0	0	3	1	5	1	0	9	2	5	2	0	1	2	0	0	5	0	0
23	6	7	ABV	41	0	14	129	17	0	219	0	0	0	25	159	15	1	0	0	6	0	0	0	0	2	7	13	3	0	1	0	0	1	0	7	1	1	6	0	5	7	0	0	0	0	0	11	0	0
23	7	1	ABV	0	0	37	13	34	0	312	0	0	0	2	9	2	13	0	0	2	0	0	0	12	15	1	2	27	0	0	0	0	0	0	0	5	1	11	0	0	0	0	0	8	0	0	1	0	0
23	7	2	ABV	0	0	45	16	26	0	313	0	0	0	0	21	0	25	0	0	22	0	0	1	6	28	0	0	3	0	0	0	0	0	0	1	2	1	1	1	2	1	0	0	0	0	0	1	0	0
23	7	3	ABV	2	0	23	3	83	0	251	0	0	0	1	16	4	25	0	0	10	0	0	1	1	30	1	0	0	0	2	0	0	1	0	4	2	1	9	8	12	1	0	1	0	0	0	0	0	0
23	7	4	ABV	0	0	6	3	23	0	87	0	0	0	3	3	1	8	0	0	9	0	0	0	0	5	0	0	0	0	0	0	0	0	0	0	0	0	2	0	1	0	0	0	0	0	0	0	0	0
23	7	5	ABV	0	0	17	12	115	0	284	0	0	0	2	12	5	15	0	0	29	1	0	0	1	14	1	2	0	0	0	0	0	0	0	2	6	0	22	8	10	0	0	0	0	0	0	2	0	0
23	7	6	ABV	2	0	11	12	104	0	234	0	0	0	9	1	3	11	0	0	32	0	0	0	0	11	0	0	0	0	0	0	0	0	0	0	1	0	4	3	2	0	0	0	0	0	0	0	0	0
23	7	7	ABV	31	0	5	8	30	0	96	0	0	0	0	145	1	7	0	0	8	2	0	0	0	3	2	14	0	0	16	0	0	4	0	19	2	0	1	0	1	0	0	0	0	0	0	0	0	0
23	8	1	ABV	17	0	9	23	8	0	93	0	0	0	18	4	3	2	0	0	0	0	0	0	88	1	0	0	72	0	0	0	0	0	0	0	1	0	18	1	4	0	0	0	0	0	0	0	0	0
23	8	2	ABV	0	0	20	39	49	0	291	0	0	0	14	2	3	22	0	0	16	1	0	0	0	10	0	0	0	0	0	0	0	1	0	0	4	0	10	6	3	0	0	4	0	0	0	0	0	0
23	8	3	ABV	0	0	26	19	30	0	206	0	0	0	42	57	0	3	0	0	7	0	0	1	0	15	0	0	0	0	0	0	0	0	0	1	2	0	48	24	88	1	0	3	0	1	0	0	0	0
23	8	4	ABV	2	0	3	1	4	0	11	0	0	0	188	21	0	1	0	0	1	2	0	0	0	1	0	0	0	0	0	0	0	1	0	0	0	1	41	347	110	3	0	4	0	1	0	0	0	0
23	8	5	ABV	1	0	8	0	6	0	10	0	0	0	0	11	0	1	0	0	0	0	0	0	0	1	1	1	0	0	0	0	0	3	0	0	0	0	27	340	80	2	0	6	0	1	0	0	0	0
23	8	6	ABV	0	0	90	1	15	0	53	0	0	0	0	6	0	7	0	0	2	0	0	0	0	3	0	0	0	0	0	0	0	0	0	0	2	0	23	254	37	0	0	0	0	0	0	0	0	0
23	8	7	ABV	2	0	31	3	10	0	33	0	0	0	0	12	0	1	0	0	5	0	0	0	0	7	2	10	0	0	0	0	0	2	0	0	1	0	16	270	42	3	0	2	1	1	0	0	0	0
23	9	1	ABV	5	0	19	17	97	0	654	0	0	0	0	17	2	3	0	0	6	0	0	0	0	20	0	0	0	0	1	0	0	0	0	0	4	0	13	57	10	0	0	0	0	1	0	0	0	0
23	9	2	ABV	1	0	5	19	123	0	185	0	0	0	0	309	0	27	0	0	3	3	0	0	2	13	0	2	0	0	5	0	0	3	0	4	2	1	5	5	7	2	0	0	0	0	0	1	0	0
23	9	3	ABV	3	0	13	85	48	0	125	0	0	0	4	7	1	23	0	0	0	1	0	2	0	2	5	6	0	0	0	0	0	2	0	0	3	0	30	21	6	0	0	1	0	0	0	0	0	0
23	9	5	ABV	3	0	25	81	60	0	375	0	0	0	1	18	0	7	0	0	4	0	0	2	0	2	1	0	0	0	0	0	0	1	0	1	1	0	2	0	0	0	0	0	0	0	0	1	0	0
23	9	6	ABV	2	0	16	51	115	0	432	0	0	0	0	40	1	15	0	0	13	0	0	2	0	12	4	5	1	0	3	0	0	0	0	1	0	0	5	0	6	0	0	0	0	0	0	0	0	0
23	9	7	ABV	20	0	28	36	94	0	350	0	0	0	0	198	0	17	0	0	14	0	0	1	0	15	10	4	0	0	18	0	0	0	0	12	1	0	4	3	3	0	0	1	0	0	0	0	0	0
23	10	1	ABV	26	0	11	52	40	0	364	0	0	0	0	129	3	6	0	0	3	0	0	1	0	4	2	6	0	0	11	0	0	2	0	8	0	0	0	0	0	0	0	0	1	1	0	0	0	0
23	10	2	ABV	11	0	8	43	81	0	167	0	0	0	0	364	3	0	0	0	4	0	0	5	0	9	5	2	0	0	47	0	0	3	0	7	1	0	6	2	1	3	0	0	0	0	0	1	0	0
23	10	3	ABV	5	0	9	72	21	0	139	0	0	0	5	10	11	1	0	0	4	0	0	12	0	17	1	2	0	0	1	0	0	1	0	1	1	0	40	15	2	0	0	1	0	4	0	0	0	0
23	10	4	ABV	1	0	3	72	17	0	72	0	0	0	85	156	35	0	0	0	0	0	0	0	0	2	0	6	6	0	28	0	0	4	0	4	1	1	6	2	2	7	0	1	0	1	0	0	0	0
23	10	5	ABV	5	0	2	99	42	0	124	0	0	0	9	264	20	0	0	0	6	1	0	3	0	10	23	19	1	0	41	0	0	1	0	1	3	0	2	0	1	6	0	0	0	0	0	0	0	0
23	10	6	ABV	0	0	10	89	38	0	32	0	0	0	53	345	31	0	0	0	3	1	0	0	0	4	12	9	5	0	6	0	0	2	0	8	1	3	1	0	1	10	0	0	0	0	0	0	0	0
23	10	7	ABV	4	0	21	46	40	0	61	0	0	0	1	207	5	10	0	0	3	2	0	3	0	13	13	7	0	0	45	0	0	9	0	23	2	0	0	0	0	15	0	0	0	0	0	8	0	0
27	1	1	ABV	3	1	148	2	114	0	0	0	0	0	0	29	4	30	0	0	13	0	0	0	0	0	5	3	0	0	50	0	0	1	0	5	11	0	0	0	0	3	0	0	0	0	0	0	0	0
27	1	2	ABV	5	0	231	14	124	0	0	0	0	0	0	55	2	17	0	0	13	0	0	0	0	0	6	10	0	0	54	0	0	0	0	7	4	0	1	0	0	3	0	0	0	0	0	0	0	0
27	1	3	ABV	26	0	190	11	36	0	0	0	0	0	0	108	3	15	0	0	2	1	0	0	0	0	5	18	0	0	96	0	0	0	0	4	18	0	1	0	1	2	0	3	0	0	0	0	0	0
27	1	4	ABV	36	0	234	9	82	0	0	0	0	0	0	127	4	22	0	0	0	2	0	0	0	0	3	10	0	0	24	0	0	3	0	8	5	0	4	0	1	3	0	5	0	0	0	0	0	0
27	1	5	ABV	0	0	303	6	194	0	0	0	0	0	0	10	0	17	0	0	2	0	0	0	0	0	0	1	0	0	0	0	0	0	0	1	26	0	0	0	26	0	0	0	0	0	0	0	0	0
27	1	6	ABV	7	0	221	5	171	0	0	0	0	0	0	43	0	38	0	0	3	0	0	0	0	0	0	6	0	1	12	0	0	1	0	2	32	0	9	0	84	3	0	0	0	0	0	0	0	0
27	1	7	ABV	3	0	223	2	159	0	0	0	0	0	2	18	0	19	0	0	0	0	0	0	0	0	0	4	0	0	1	0	0	0	0	0	28	0	2	0	69	1	0	1	0	0	0	0	0	0
27	2	1	ABV	7	0	188	1	215	0	0	0	0	0	0	27	1	23	0	0	1	0	0	0	0	0	1	10	0	0	13	0	0	0	0	1	27	0	4	0	47	6	0	0	0	0	0	0	0	0
27	2	2	ABV	3	0	282	3	133	0	0	0	0	0	0	22	2	14	0	0	3	0	0	0	0	0	1	3	0	0	11	0	0	0	0	1	19	0	2	0	2	3	0	0	0	0	0	0	0	0
27	2	3	ABV	0	0	81	4	128	0	0	0	0	0	0	8	2	26	0	0	1	0	0	0	0	0	1	5	0	0	4	0	0	0	0	2	10	0	0	0	3	1	0	0	0	0	0	0	0	0
27	2	4	ABV	681	0	157	9	18	0	0	0	0	0	0	39	6	1	0	0	0	0	0	0	0	0	1	3	0	0	2	0	0	0	0	7	1	0	0	0	0	0	0	0	0	0	0	0	0	0
27	2	5	ABV	1232	0	76	7	33	0	0	0	0	0	0	30	1	3	0	0	1	0	0	0	0	0	0	1	0	0	4	0	0	0	0	7	1	0	0	0	0	0	0	1	0	0	0	0	0	0
27	2	6	ABV	62	0	1	0	3	0	0	0	0	0	0	1	1	0	0	0	0	0	0	0	0	0	0	1	0	0	0	0	0	0	0	0	1	0	0	0	0	0	0	0	0	0	0	0	0	0
27	2	7	ABV	788	0	158	33	107	0	0	0	0	0	0	344	20	7	0	0	1	0	0	0	0	0	5	2	0	0	11	0	0	2	0	13	1	0	0	0	0	1	0	0	0	0	0	0	0	0
27	3	1	ABV	341	1	155	46	79	0	0	0	0	0	0	280	31	7	0	0	2	0	0	0	0	0	1	6	0	0	40	0	0	0	0	16	1	0	0	0	0	0	0	0	0	0	0	0	0	0
27	3	2	ABV	689	0	96	68	32	0	0	0	0	0	0	27	26	1	0	0	1	0	0	0	0	0	1	0	0	0	2	0	0	1	0	7	1	0	0	0	0	0	0	0	0	0	0	0	0	0
27	3	3	ABV	311	0	169	93	62	0	0	0	0	0	0	52	49	9	0	0	2	0	0	0	0	0	3	8	0	0	2	0	0	2	0	4	1	0	0	0	0	0	0	0	0	0	0	0	0	0
27	3	4	ABV	105	0	206	93	159	0	0	0	0	0	0	77	16	12	0	0	3	1	0	0	0	0	12	9	0	0	13	0	0	2	0	5	6	0	0	0	0	2	0	0	0	0	0	0	0	0
27	3	5	ABV	20	0	105	37	211	0	0	0	0	0	1	5	23	22	0	0	13	0	0	0	0	0	1	3	0	0	12	0	0	0	0	4	39	0	7	0	12	2	0	0	0	0	0	0	0	0
27	3	6	ABV	7	0	77	14	98	0	0	0	0	0	0	1	16	20	0	0	6	0	0	0	0	0	0	4	0	0	2	0	0	0	0	2	26	0	0	0	0	0	0	0	0	0	0	0	0	0
27	4	1	ABV	0	0	143	5	244	0	0	0	0	0	0	15	2	23	0	0	5	1	0	0	0	0	1	3	0	0	18	0	0	0	0	4	15	0	0	0	0	4	0	0	0	0	0	0	0	0
27	4	2	ABV	1	0	124	7	314	0	0	0	0	0	0	11	2	23	0	0	7	0	0	0	0	0	0	0	0	0	0	0	0	0	0	4	19	0	0	0	0	0	0	0	0	0	0	0	0	0
27	4	3	ABV	0	0	207	10	277	0	0	0	0	0	0	6	4	13	0	0	9	0	0	0	0	0	0	4	0	0	1	0	0	0	0	1	39	0	0	0	0	0	0	0	0	0	0	0	0	0
27	4	4	ABV	1	0	191	9	298	0	0	0	0	0	1	1	7	19	0	0	6	0	0	0	0	0	0	4	0	0	0	0	0	0	0	1	26	0	0	0	0	3	0	1	0	0	0	0	0	0
27	4	5	ABV	1	0	312	27	268	0	0	0	0	0	1	3	4	29	0	0	8	0	0	0	0	0	0	0	0	0	5	0	0	0	0	2	35	0	0	0	0	5	0	0	0	0	0	0	0	0
27	4	6	ABV	1	0	51	1	86	0	0	0	0	0	0	0	1	6	0	0	2	0	0	0	0	0	0	0	0	0	0	0	0	0	0	2	8	0	0	0	0	1	0	0	0	0	0	0	0	0
27	4	7	ABV	0	0	151	7	257	0	0	0	0	0	0	11	8	32	0	0	12	1	0	0	0	0	1	3	0	0	9	0	0	0	0	6	35	0	0	0	0	6	0	1	0	0	0	0	0	0
27	5	1	ABV	0	0	61	5	63	0	0	0	0	0	0	49	7	35	0	0	3	2	0	0	0	0	13	6	0	0	63	0	0	3	0	11	12	0	0	0	0	11	0	0	0	0	0	0	0	0
27	5	2	ABV	0	0	72	3	161	0	0	0	0	0	0	2	0	41	0	0	7	0	0	0	0	0	0	3	0	0	1	0	0	0	0	11	20	0	0	0	0	10	0	0	0	0	0	0	0	0
27	5	3	ABV	4	0	142	7	120	0	0	0	0	0	0	10	5	19	0	0	4	0	0	0	0	0	2	0	0	0	4	0	0	1	0	4	22	0	0	0	0	2	0	0	0	0	0	0	0	0
27	5	5	ABV	26	0	170	24	78	0	7	0	0	0	2	175	9	8	0	0	2	4	0	0	0	1	6	4	0	0	18	0	0	0	0	6	6	0	7	0	7	5	0	2	0	0	0	0	0	0
27	5	6	ABV	7	0	195	49	82	0	1	0	0	0	0	66	2	14	0	0	2	1	0	0	0	2	2	6	0	0	3	0	0	0	0	3	6	0	4	0	17	1	0	0	0	0	0	0	0	0
27	5	7	ABV	4	0	277	47	86	0	8	0	0	0	0	14	0	8	0	0	2	0	0	0	0	0	9	2	0	0	1	0	0	3	0	2	28	0	7	0	9	0	0	1	0	0	0	0	0	0
27	6	1	ABV	4	0	162	35	147	0	0	0	0	0	9	10	1	2	0	0	1	2	0	0	0	0	8	2	0	0	0	0	0	0	0	0	32	0	6	0	39	0	0	1	0	0	0	0	0	0
27	6	2	ABV	1	0	249	130	152	0	2	0	0	0	1	7	1	11	0	0	2	0	0	0	1	0	2	0	0	0	2	0	0	0	0	0	32	0	0	0	32	1	0	0	0	0	0	0	0	0
27	6	3	ABV	2	0	117	16	225	0	3	0	0	0	0	2	0	8	0	0	3	0	0	0	0	0	2	0	1	0	0	0	0	1	0	0	63	0	2	1	81	0	0	0	0	0	0	0	0	0
27	6	4	ABV	0	0	127	5	242	0	0	0	0	0	0	5	1	9	0	0	4	2	0	0	0	0	2	1	0	0	2	0	0	0	0	1	46	0	1	0	27	0	0	0	0	0	0	0	0	0
27	6	5	ABV	0	0	244	12	220	0	0	0	0	0	0	11	1	24	0	0	3	1	0	0	0	0	0	2	0	0	3	0	0	0	0	0	14	0	1	0	8	0	0	0	0	0	0	0	0	0
27	6	6	ABV	3	0	193	11	167	0	4	0	0	0	0	2	0	13	0	0	7	1	0	0	0	0	0	3	0	0	1	0	0	0	0	0	20	0	0	0	2	3	0	0	0	0	0	0	0	0
27	6	7	ABV	0	0	227	24	166	0	1	0	0	0	0	99	1	24	0	0	1	2	0	0	0	0	3	4	0	0	83	0	0	0	0	13	15	0	0	0	0	3	0	0	0	0	0	0	0	0
27	7	1	ABV	0	0	128	25	100	0	2	0	0	0	0	99	2	22	0	0	1	2	0	0	0	0	5	18	0	0	64	0	0	2	0	13	9	0	0	1	0	12	0	0	0	0	0	0	0	0
27	7	2	ABV	3	0	192	30	126	0	3	0	0	0	0	157	3	33	0	0	4	3	0	0	0	0	21	12	0	0	75	0	0	2	0	20	6	0	0	0	1	1	0	0	0	0	0	0	0	0
27	7	3	ABV	6	0	77	31	114	0	1	0	0	0	0	220	2	14	0	0	1	5	0	1	0	0	12	9	0	0	91	0	0	0	0	37	1	0	0	0	0	9	0	0	0	0	0	0	0	0
27	7	4	ABV	34	0	81	41	151	0	4	0	0	0	0	70	16	18	0	0	3	2	0	0	0	0	10	1	0	0	19	0	0	7	0	18	2	0	0	0	0	4	0	0	0	0	0	0	0	0
27	7	5	ABV	47	0	101	57	130	0	3	0	0	0	0	238	13	13	0	0	3	0	0	0	0	1	10	19	0	0	81	0	0	3	0	33	1	0	1	0	0	0	0	0	0	0	0	0	0	0
27	7	6	ABV	0	0	50	21	8	0	1	0	0	0	0	46	0	0	0	0	0	0	0	0	0	1	0	0	0	0	0	0	0	0	0	2	0	0	0	0	0	0	0	0	0	0	0	0	0	0
27	7	7	ABV	1	0	64	19	12	0	1	0	1	0	0	41	0	0	0	0	0	0	0	0	0	0	3	0	0	0	2	0	0	0	0	3	0	0	0	0	0	0	0	0	0	0	0	0	0	0
27	8	1	ABV	0	0	43	13	8	0	0	0	0	0	0	47	3	4	0	0	0	0	0	0	0	0	3	1	0	0	1	0	0	0	0	14	1	0	0	0	0	0	0	0	0	0	0	0	0	0
27	8	2	ABV	2	0	52	29	8	0	0	0	0	0	0	11	2	0	0	0	1	0	0	1	0	0	4	0	0	0	0	0	0	0	0	12	0	0	0	0	0	0	0	0	0	0	0	0	0	0
27	8	3	ABV	3	1	22	15	18	0	0	0	0	0	0	53	4	1	0	0	0	0	0	0	0	0	8	0	0	0	1	0	0	0	0	15	1	0	0	0	0	0	0	0	0	0	0	0	0	0
27	8	4	ABV	1	0	25	10	9	0	2	0	0	0	0	24	1	6	0	0	0	0	0	0	0	0	1	0	0	0	0	0	0	0	0	1	2	0	0	0	0	0	0	0	0	0	0	0	0	0
27	8	5	ABV	0	0	10	2	4	0	1	0	0	0	0	1	3	1	0	0	0	0	0	0	0	0	1	0	0	0	0	0	0	0	0	0	2	0	0	0	0	0	0	0	0	0	0	0	0	0
27	8	6	ABV	0	0	61	5	21	0	0	0	1	0	0	0	0	2	0	0	0	0	0	0	0	0	0	0	0	0	0	0	0	0	0	0	2	0	0	0	0	0	0	0	0	0	0	0	0	0
27	8	7	ABV	0	0	49	10	16	0	1	0	0	0	0	10	1	1	0	0	1	0	0	0	0	0	1	0	0	0	3	0	0	0	0	1	2	0	0	0	0	0	0	0	0	0	0	0	0	0
27	9	1	ABV	1	0	24	4	13	0	4	0	0	0	0	7	2	7	0	0	0	0	0	0	0	2	1	0	1	0	0	0	0	0	0	2	7	0	0	0	0	0	0	0	0	0	0	0	0	0
27	9	2	ABV	0	0	33	9	19	0	4	0	0	0	0	5	2	4	0	0	0	0	0	0	0	0	1	0	0	0	0	0	0	0	0	3	1	0	0	0	0	0	0	0	0	0	0	0	0	0
27	9	3	ABV	1	0	37	6	10	0	1	0	1	0	0	4	2	1	0	0	0	0	0	0	0	0	1	0	0	0	0	0	0	0	0	1	8	0	0	0	0	0	0	0	0	0	0	0	0	0
27	9	5	ABV	0	1	56	5	19	0	4	0	0	0	0	0	5	4	0	0	0	1	0	0	0	0	1	0	0	0	0	0	0	0	0	0	1	0	0	0	0	0	0	0	0	0	0	0	0	0
27	9	6	ABV	0	0	88	8	17	0	5	0	1	0	0	2	1	2	0	0	0	0	0	0	0	0	0	0	0	0	0	0	0	0	0	1	4	0	0	0	0	0	0	0	0	0	0	0	0	0
27	9	7	ABV	0	0	62	3	8	0	1	0	4	0	0	6	0	1	0	0	0	1	0	0	0	0	0	0	1	0	0	0	0	0	0	1	0	0	0	0	0	0	0	0	0	0	0	0	0	0
27	10	1	ABV	0	0	23	3	1	0	0	0	0	0	0	28	0	1	0	0	0	0	0	0	0	0	7	2	0	0	1	0	0	0	0	1	1	0	0	0	0	0	0	0	0	0	0	0	0	0
27	10	2	ABV	2	1	14	2	3	0	2	0	0	0	0	4	0	0	0	0	0	8	0	0	0	0	0	0	21	0	0	0	0	0	0	2	4	0	0	0	0	0	0	0	0	0	0	0	0	0
27	10	3	ABV	0	0	55	3	22	0	3	0	0	0	0	3	0	1	0	0	0	0	0	0	0	0	0	0	0	0	0	0	0	0	0	2	1	0	0	0	0	0	0	0	0	0	0	0	0	0
27	10	4	ABV	0	1	24	11	4	0	2	0	0	0	0	53	0	2	0	0	0	5	0	0	0	0	1	0	17	0	1	0	0	0	0	4	0	0	0	0	1	0	0	0	0	0	0	0	0	0
27	10	5	ABV	1	0	14	63	6	0	0	0	0	0	0	19	1	0	0	0	0	3	0	0	0	0	0	0	2	0	0	0	0	0	0	1	1	0	0	0	0	0	0	0	0	0	0	0	0	0
27	10	6	ABV	2	0	4	60	12	0	1	0	1	0	0	7	1	0	0	0	0	0	0	0	0	0	2	0	0	0	0	0	0	0	0	0	7	0	0	0	7	0	0	0	0	0	0	0	0	0
27	10	7	ABV	0	0	1	10	0	0	0	0	0	0	0	0	0	0	0	0	0	0	0	0	0	0	0	0	0	0	0	0	0	0	0	0	0	0	0	0	1	0	0	0	0	0	0	0	0	0
60	1	1	ABV	25	265	106	0	0	0	255	0	0	0	0	27	0	0	0	0	0	0	0	0	0	0	2	0	0	0	0	0	0	0	0	0	0	0	0	0	0	0	0	0	0	0	0	0	0	0
60	1	2	ABV	140	1	70	1	0	0	149	0	0	0	0	8	2	0	0	0	0	0	0	0	0	0	1	0	0	0	0	0	1	1	0	0	0	0	0	0	0	0	0	0	0	0	0	0	0	0
60	1	3	ABV	69	11	47	1	1	0	211	1	0	0	0	33	1	0	0	0	0	0	0	0	0	0	3	0	0	0	0	0	7	2	0	0	0	0	0	0	0	0	0	0	0	0	0	0	0	0
60	1	4	ABV	55	0	37	4	0	0	248	0	0	0	0	2	1	0	0	0	0	0	0	0	0	0	0	0	0	0	0	0	0	0	0	0	1	0	0	0	0	0	0	0	0	0	0	0	0	0
60	1	5	ABV	0	230	17	3	1	0	97	0	0	0	0	13	0	0	0	0	0	0	0	0	0	6	2	0	0	0	0	0	0	0	0	0	0	0	0	0	1	0	0	0	0	0	0	0	0	0
60	1	6	ABV	208	17	14	2	0	0	67	0	0	0	0	43	0	0	0	0	0	0	0	0	0	6	2	0	0	0	0	0	0	0	0	0	0	0	0	0	4	0	0	0	0	0	0	0	0	0
60	1	7	ABV	303	4	50	6	2	0	75	0	0	0	0	11	0	0	81	0	0	0	0	0	0	2	3	0	0	0	0	112	0	0	0	0	0	0	0	0	4	0	0	0	0	0	0	0	0	0
60	2	1	ABV	16	449	49	2	1	0	63	4	0	0	0	22	0	0	2	0	0	0	0	0	0	5	2	0	0	0	0	3	3	3	0	0	0	0	0	0	4	0	0	0	0	0	0	0	0	0
60	2	2	ABV	2	87	153	14	0	0	59	0	0	0	0	11	0	0	0	0	0	0	0	0	0	1	0	0	0	0	0	0	7	1	0	0	0	0	0	0	7	0	0	0	0	0	0	0	0	0
60	2	3	ABV	542	3	51	8	0	0	19	0	0	0	1	12	0	0	7	0	0	0	0	0	0	2	1	0	0	0	0	11	35	0	0	0	1	0	0	0	8	0	0	0	0	0	0	0	0	0
60	2	4	ABV	405	0	44	12	0	0	11	156	0	0	0	25	0	0	0	0	0	0	0	0	0	1	0	0	0	0	0	0	5	0	0	0	1	0	0	0	9	0	0	0	0	0	0	0	0	0
60	2	5	ABV	0	0	69	21	0	0	78	0	0	0	0	2	0	0	0	0	0	0	0	0	0	3	0	0	0	0	0	0	0	0	0	0	0	0	0	0	3	0	0	0	0	0	0	0	0	0
60	2	6	ABV	1	17	79	15	3	0	30	0	0	0	0	10	0	0	0	0	0	0	0	0	0	2	1	0	0	0	0	0	6	0	0	0	0	0	0	0	3	0	0	0	0	0	0	0	0	0
60	2	7	ABV	2	808	65	21	0	0	41	0	0	0	2	6	0	0	0	0	0	0	0	0	0	2	0	0	0	0	0	0	4	0	0	0	0	0	0	0	2	0	0	0	0	0	0	0	0	0
60	3	1	ABV	262	3	34	5	0	0	68	0	0	0	0	133	0	0	0	0	0	0	0	0	0	5	0	0	0	0	0	0	3	0	0	0	1	0	0	0	2	0	0	0	0	0	0	0	0	0
60	3	2	ABV	721	1	36	10	1	0	82	0	0	0	0	41	1	0	0	0	0	0	0	0	0	2	1	0	0	0	0	0	21	0	0	0	1	0	0	0	3	0	0	0	0	1	0	0	0	0
60	3	3	ABV	17	257	91	15	2	0	50	0	0	0	0	19	0	0	0	0	0	0	0	0	0	0	1	0	0	0	0	0	5	1	0	0	0	0	0	0	0	0	0	0	0	0	0	0	0	0
60	3	4	ABV	248	481	48	6	0	0	19	11	0	0	1	30	2	0	0	0	0	0	0	0	0	0	9	0	0	0	0	0	2	0	0	0	0	0	0	0	0	0	0	0	0	0	0	0	0	0
60	3	5	ABV	258	0	42	10	0	0	18	0	0	0	0	1	0	0	0	0	0	0	0	0	0	0	0	0	0	0	0	0	5	0	0	0	0	0	0	0	0	0	0	0	0	0	0	0	0	0
60	3	6	ABV	83	0	102	3	1	0	20	0	0	0	0	12	0	0	0	0	0	0	0	0	0	0	7	0	0	0	0	0	7	1	0	0	0	0	0	0	3	0	0	0	0	1	0	0	0	0
60	3	7	ABV	8	0	138	12	1	0	27	0	0	0	0	19	0	0	0	0	0	0	0	0	0	0	8	0	0	0	0	0	2	0	0	0	0	0	0	0	0	0	0	0	0	0	0	0	0	0
60	4	1	ABV	2	375	87	10	0	0	22	1	0	0	0	42	0	0	5	0	0	0	0	0	0	1	2	0	0	0	0	0	0	1	0	0	0	0	0	0	0	0	0	0	0	0	0	0	0	0
60	4	2	ABV	1	66	50	6	0	0	11	0	0	0	0	132	0	0	0	0	0	0	0	0	0	1	4	0	0	0	0	0	1	3	0	0	0	0	0	0	2	0	0	0	0	0	0	0	0	0
60	4	3	ABV	0	1	100	9	0	0	30	0	0	0	0	11	0	0	0	0	0	0	0	0	0	4	1	0	0	0	0	0	1	1	0	0	0	0	0	0	2	0	0	0	0	0	0	0	0	0
60	4	4	ABV	627	0	79	16	0	0	45	0	0	0	1	13	0	0	0	0	0	0	0	0	0	2	0	0	0	0	0	0	0	0	0	0	1	0	0	0	4	0	0	0	0	0	0	0	0	0
60	4	5	ABV	623	0	40	9	3	0	35	0	0	0	0	47	0	0	2	0	0	0	0	0	0	3	0	0	0	0	0	7	0	0	0	0	0	0	0	0	10	0	0	0	0	0	0	0	0	0
60	4	6	ABV	0	0	5	1	0	0	0	0	0	0	0	0	0	0	0	0	0	0	0	0	0	2	0	0	0	0	0	0	0	1	0	0	0	0	0	0	2	0	0	0	0	0	0	0	0	0
60	4	7	ABV	0	97	100	13	2	0	7	2	0	0	0	31	0	0	0	0	0	0	0	0	0	0	1	0	0	0	0	0	4	0	0	0	0	0	0	0	0	0	0	0	0	0	0	0	0	0
60	5	1	ABV	256	0	198	16	3	0	17	0	0	0	0	28	0	0	0	0	0	0	0	0	0	1	6	0	0	0	0	0	5	1	0	0	1	0	0	0	3	0	0	0	0	0	0	0	0	0
60	5	2	ABV	56	1	51	0	0	0	3	4	0	0	2	32	0	0	10	0	0	0	0	0	0	2	0	0	0	0	0	11	1	2	0	0	0	0	0	0	1	0	0	0	0	0	0	0	0	0
60	5	3	ABV	7	782	69	13	1	0	30	0	0	0	0	0	0	0	0	0	0	0	0	0	0	0	0	0	0	0	0	0	41	0	0	0	0	0	0	0	1	0	0	0	0	0	0	0	0	0
60	5	4	ABV	2	166	96	19	1	0	16	0	0	0	0	0	1	0	0	0	0	0	0	0	0	1	0	0	0	0	0	1	14	0	0	0	0	0	0	0	2	0	0	0	0	0	0	0	0	0
60	5	5	ABV	5	53	19	2	0	0	4	4	0	0	2	0	0	0	3	0	0	0	0	0	0	0	0	0	0	0	0	0	29	0	0	0	0	0	0	0	2	0	0	0	0	0	0	0	0	0
60	5	6	ABV	3	0	129	25	5	0	21	2	0	0	1	4	0	0	3	0	0	0	0	0	0	0	2	0	0	0	0	0	21	0	0	0	0	0	0	0	2	0	0	0	0	0	0	0	0	0
60	5	7	ABV	527	0	111	4	0	0	12	0	0	0	2	1	0	0	3	0	0	0	0	0	0	1	1	0	0	0	0	0	9	1	0	0	0	0	0	0	8	0	0	0	0	0	0	0	0	0
60	6	1	ABV	3	3	81	8	3	0	20	3	0	0	0	2	1	0	2	0	0	0	0	0	0	1	0	0	0	0	0	0	3	0	0	0	2	0	0	0	9	0	0	0	0	0	0	0	0	0
60	6	2	ABV	1	489	141	10	1	0	27	3	0	0	2	0	0	0	7	0	0	0	0	0	0	2	0	0	0	0	0	1	0	1	0	0	0	0	0	0	0	0	0	0	0	0	0	0	0	0
60	6	3	ABV	7	495	115	5	1	0	18	0	0	0	0	3	0	0	2	0	0	0	0	0	0	3	0	0	0	0	0	0	0	0	0	0	0	0	0	0	2	0	0	0	0	0	0	0	0	0
60	6	4	ABV	1	0	113	6	2	0	19	0	0	0	0	4	1	0	0	0	0	0	0	0	0	0	0	0	0	0	0	0	1	1	0	0	0	0	0	0	0	0	0	0	0	0	0	0	0	0
60	6	5	ABV	2	283	90	1	0	0	22	0	0	0	0	4	0	0	1	0	0	0	0	0	0	0	1	0	0	0	0	0	9	1	0	0	1	0	0	0	0	0	0	0	0	0	0	0	0	0
60	6	6	ABV	135	0	140	3	1	0	23	0	0	0	3	1	0	0	9	0	0	0	0	0	0	0	0	0	0	0	0	2	1	1	0	0	2	0	0	0	0	0	0	0	0	0	0	0	0	0
60	6	7	ABV	314	0	59	2	0	0	20	2	0	0	2	15	2	0	3	0	0	0	0	0	0	0	0	0	0	0	0	0	13	1	0	0	0	0	0	0	0	0	0	0	0	0	0	0	0	0
60	7	1	ABV	6	0	139	18	3	0	37	0	0	0	1	9	1	0	0	0	0	0	0	0	0	1	0	0	0	0	0	0	3	0	0	0	0	0	0	0	0	0	0	0	0	0	0	0	0	0
60	7	2	ABV	43	0	223	11	7	0	74	0	0	0	0	5	6	0	0	0	0	0	0	0	0	1	0	0	0	0	0	0	1	0	0	0	0	0	0	0	0	0	0	0	0	0	0	0	0	0
60	7	3	ABV	2	0	196	1	21	0	84	0	0	0	0	1	1	0	0	0	0	0	0	0	0	0	1	0	0	0	0	0	2	0	0	0	0	0	0	0	0	0	0	0	0	0	0	0	0	0
60	7	4	ABV	2	0	229	39	16	0	64	0	0	0	1	1	1	0	0	0	0	0	0	0	0	2	0	0	0	0	0	0	0	0	0	0	0	0	0	0	0	0	0	0	0	0	0	0	0	0
60	7	5	ABV	0	0	242	46	9	0	74	0	0	0	0	0	1	1	0	0	0	0	0	0	0	1	0	0	0	0	0	0	0	0	0	0	0	0	0	0	0	0	0	0	0	0	0	0	0	0
60	7	6	ABV	1	0	145	22	9	0	55	0	0	0	0	3	1	0	0	0	0	0	0	0	0	3	0	0	0	0	0	0	0	0	0	0	0	0	0	0	0	1	0	0	0	0	0	0	0	0
60	8	1	ABV	0	0	58	36	33	0	19	0	0	0	0	3	0	0	0	0	0	0	0	0	0	1	1	0	0	0	0	0	0	0	0	0	0	0	0	0	0	1	0	0	0	0	0	0	0	0
60	8	2	ABV	6	0	106	64	52	0	52	0	0	0	0	0	0	1	0	0	0	0	0	0	0	6	0	0	0	0	0	0	1	0	0	0	0	0	0	0	0	0	0	0	0	0	0	0	0	0
60	8	3	ABV	2	0	84	42	40	0	48	0	0	0	1	9	0	3	0	0	0	0	0	0	0	1	0	0	0	0	0	0	0	0	0	0	0	0	0	0	0	0	0	0	0	0	0	0	0	0
60	8	4	ABV	4	0	55	91	36	0	113	0	0	0	1	3	3	2	0	0	0	0	0	0	0	0	0	0	0	0	0	0	0	0	0	0	0	0	0	0	0	0	0	0	0	0	0	0	0	0
60	8	5	ABV	4	0	66	63	20	0	100	0	0	0	1	2	2	2	0	0	0	0	0	0	0	0	0	0	0	0	0	0	0	0	0	0	0	0	0	0	0	0	0	0	0	0	0	0	0	0
60	8	7	ABV	11	0	45	65	25	0	83	0	0	0	3	5	4	0	0	0	0	0	0	0	0	0	0	0	0	0	0	0	1	0	0	0	0	0	0	0	0	0	0	0	0	0	0	0	0	0
60	9	1	ABV	0	0	22	41	5	0	15	0	0	0	0	0	0	0	0	0	0	0	0	0	0	0	0	0	0	0	0	0	0	0	0	0	0	0	0	0	0	0	0	0	0	0	0	0	0	0
60	9	2	ABV	11	0	57	61	11	0	54	0	0	0	0	1	0	0	0	0	0	0	0	0	0	0	0	0	0	0	0	0	2	0	0	0	0	0	0	0	0	0	0	0	0	0	0	0	0	0
60	9	3	ABV	51	0	94	55	5	0	54	0	0	0	2	0	5	0	0	0	0	0	0	0	0	0	0	0	0	0	0	0	0	0	0	0	0	0	0	0	0	0	0	0	0	0	0	0	0	0
60	9	4	ABV	0	0	32	23	13	0	29	0	0	0	0	1	0	1	0	0	0	0	0	0	0	1	0	0	0	0	0	0	0	0	0	0	0	0	0	0	0	1	0	0	0	0	0	0	0	0
60	9	5	ABV	1	0	56	22	16	0	34	0	0	0	0	1	0	1	0	0	0	0	0	0	0	3	0	0	0	0	0	0	1	0	0	0	0	0	0	0	0	0	0	0	0	0	0	0	0	0
60	9	6	ABV	0	0	33	11	15	0	13	0	0	0	0	3	0	0	0	0	0	0	0	0	0	3	0	0	0	0	0	0	0	0	0	0	0	0	0	0	0	0	0	0	0	0	0	0	0	0
60	9	7	ABV	0	0	8	2	4	0	6	0	0	0	0	1	0	1	0	0	0	0	0	0	0	0	0	0	0	0	0	0	0	0	0	0	0	0	0	0	0	0	0	0	0	0	0	0	0	0
60	10	1	ABV	0	0	40	19	13	0	73	0	0	0	6	0	0	0	0	0	0	0	0	0	0	0	0	0	0	0	0	0	36	0	0	0	0	0	0	0	0	0	0	0	0	0	0	0	0	0
60	10	3	ABV	11	0	37	15	25	0	69	0	0	0	3	0	0	0	0	0	0	0	0	0	0	0	1	0	0	0	0	0	26	0	0	0	0	0	0	0	0	0	0	0	0	0	0	0	0	0
60	10	4	ABV	0	0	16	1	11	0	9	0	0	0	1	1	0	1	0	0	0	0	0	0	0	0	0	0	0	0	0	0	0	0	0	0	0	0	0	0	0	0	0	0	0	0	0	0	0	0
60	10	5	ABV	0	0	15	5	19	0	19	0	0	0	2	0	0	2	0	0	0	0	0	0	0	1	1	0	0	0	0	0	3	0	0	0	0	0	0	0	0	0	0	0	0	0	0	0	0	0
60	10	6	ABV	3	0	41	11	0	0	22	0	0	0	7	2	0	2	0	0	0	0	0	0	0	0	0	0	0	0	0	0	5	0	0	0	0	0	0	0	0	0	0	0	0	0	0	0	0	0
60	10	7	ABV	1	0	31	4	1	0	7	0	0	0	6	2	1	0	0	0	0	0	0	0	0	0	0	0	0	0	0	0	1	0	0	0	0	0	0	0	0	1	0	0	0	0	0	0	0	0
96	1	1	H	0	0	2	0	0	159	1	0	0	0	2	0	0	0	0	38	0	0	0	0	0	0	0	0	0	0	0	0	0	0	0	0	0	0	0	0	0	0	0	0	0	0	0	0	0	0
96	1	2	H	0	0	0	0	0	530	0	0	0	0	28	0	0	0	0	84	0	0	0	0	1	0	0	0	0	1	0	0	0	0	1	0	0	0	0	0	0	0	0	0	0	0	0	0	0	0
96	1	3	H	1	0	0	0	0	602	0	0	0	0	57	0	0	0	0	66	0	0	0	0	0	0	0	0	0	0	0	0	0	0	1	0	0	0	0	0	0	0	0	0	0	0	0	0	0	0
96	1	4	H	0	0	1	0	0	638	0	0	0	0	26	0	0	0	0	18	0	0	0	0	0	0	0	0	0	0	0	0	0	0	0	0	0	0	0	0	0	0	0	0	0	0	0	0	0	0
96	1	5	H	0	0	0	0	0	613	0	0	0	0	24	0	0	0	0	18	0	0	0	0	0	0	0	0	0	0	0	0	0	0	0	0	0	0	0	0	0	0	0	0	0	0	0	0	0	0
96	1	6	H	2	0	5	4	0	109	0	0	1	0	9	0	0	0	0	258	0	0	0	0	4	0	0	0	0	158	0	0	0	0	0	0	0	0	0	0	0	0	0	0	0	0	0	0	0	0
96	1	7	H	2	0	9	6	0	84	0	0	1	0	79	0	0	0	0	207	0	0	0	0	1	0	0	0	0	371	0	0	0	0	0	0	0	0	0	0	0	0	0	0	0	0	0	0	0	0
96	2	1	H	4	0	12	5	0	494	0	0	3	0	37	0	0	0	0	39	0	0	0	0	1	0	0	0	0	21	0	0	0	0	0	0	0	0	0	0	0	0	0	0	0	0	0	0	0	0
96	2	3	H	0	0	9	1	0	279	0	0	0	0	9	0	0	0	0	6	0	0	0	0	0	0	1	0	0	4	1	0	0	0	0	0	0	0	0	0	0	0	0	0	0	0	0	0	0	0
96	2	4	H	1	0	13	0	0	801	0	0	0	0	16	0	1	0	0	22	0	0	0	0	0	0	1	0	0	1	0	0	0	0	0	0	0	0	0	0	0	0	0	0	0	0	0	0	0	0
96	2	5	H	6	0	15	6	0	65	0	0	1	0	2	0	0	0	0	10	0	0	0	0	0	0	0	0	0	0	0	0	0	0	0	0	0	0	0	0	0	0	0	0	0	0	0	0	0	0
96	2	6	H	1	0	0	0	0	539	1	0	0	0	29	0	0	0	0	9	0	0	0	0	20	0	0	0	0	1	0	0	0	0	5	0	0	0	0	0	0	0	0	0	0	0	0	0	0	0
96	2	7	H	0	0	0	1	0	650	0	0	0	0	16	0	0	0	0	4	0	0	0	0	1	0	0	0	0	0	0	0	0	0	0	0	0	0	0	0	0	0	0	0	0	0	0	0	0	0
96	3	1	H	0	16	1	1	0	78	0	0	0	0	47	0	0	0	0	18	0	0	0	0	1	0	0	0	0	58	0	0	0	1	1	0	0	0	4	0	0	0	0	21	0	1	0	0	0	0
96	3	2	H	0	16	0	0	0	33	0	0	0	0	74	0	0	0	0	160	0	0	0	0	13	0	0	0	0	303	0	0	0	0	4	0	0	0	2	0	0	0	0	20	0	0	0	0	0	0
96	3	3	H	2	23	1	0	1	214	0	1	0	0	1721	0	0	0	0	123	0	0	0	0	22	0	0	0	0	925	0	0	0	0	5	0	0	0	1	0	0	0	1	1	0	0	0	0	0	0
96	3	4	H	0	35	0	0	0	187	0	0	0	0	281	0	0	0	0	25	0	0	0	0	0	0	0	0	0	17	0	0	0	1	7	0	0	0	0	0	0	0	0	0	0	0	0	0	0	0
96	3	5	H	1	28	0	0	0	2600	0	0	0	0	95	0	0	0	0	35	0	0	0	0	2	0	0	0	0	9	0	0	0	1	31	0	0	0	0	0	0	0	0	6	0	0	0	0	0	0
96	3	6	H	0	26	0	0	0	1880	0	0	0	0	112	0	0	0	0	9	0	0	0	0	0	0	0	0	0	4	0	0	0	0	41	0	0	0	0	0	0	0	0	1	0	0	0	0	0	0
96	3	7	H	0	4	0	0	2	747	0	0	0	0	63	0	0	0	0	20	0	0	0	0	0	0	0	0	0	6	0	0	0	1	37	0	0	0	0	0	0	0	0	0	0	0	0	0	0	0
96	4	1	H	0	28	0	0	0	1973	0	0	0	0	128	0	0	0	0	111	0	0	0	0	0	0	0	0	0	0	0	0	0	2	47	0	0	0	0	0	0	0	1	0	0	0	0	0	0	0
96	4	2	H	0	21	1	1	0	1053	0	0	0	0	44	0	0	0	0	90	0	0	0	0	2	0	0	0	0	0	0	0	0	0	3	0	0	0	0	0	0	0	0	1	0	0	0	0	0	0
96	4	3	H	0	42	1	0	0	979	0	0	0	0	93	0	0	0	0	616	0	0	0	0	0	0	0	0	0	14	0	0	0	0	19	0	0	0	0	0	0	0	0	1	0	0	0	0	0	0
96	4	4	H	0	37	1	0	0	589	0	0	0	0	45	0	0	0	0	450	0	0	0	0	1	0	0	0	0	15	0	0	0	0	28	0	0	0	0	0	0	0	0	1	0	0	0	0	0	0
96	4	5	H	1	48	0	1	0	1086	0	0	0	0	39	0	0	0	0	577	0	0	0	0	0	0	0	0	0	1	0	0	0	2	40	0	0	0	0	0	0	0	0	0	0	0	0	0	1	0
96	4	7	H	0	42	3	0	0	134	0	0	0	0	172	0	0	0	0	746	0	0	0	0	0	0	0	0	0	7	0	0	0	0	4	0	0	0	0	0	0	0	0	2	0	0	0	0	0	0
96	5	1	H	1	6	0	1	0	605	0	0	0	0	342	0	0	0	0	798	0	0	0	0	0	0	0	0	0	0	0	0	0	2	172	0	0	0	0	0	0	0	0	1	0	0	0	0	0	0
96	5	2	H	0	26	0	0	0	1329	1	1	0	0	512	0	0	0	0	368	0	0	0	0	0	0	0	0	0	0	0	0	0	2	521	0	0	0	0	0	0	0	0	0	0	0	0	0	0	0
96	5	3	H	0	15	0	0	0	638	0	0	0	0	128	0	0	0	0	126	0	0	0	0	3	0	0	0	0	2	0	0	0	1	138	0	0	0	0	0	0	0	0	2	0	0	0	0	0	0
96	5	4	H	1	29	0	0	0	447	0	0	0	0	42	0	0	0	0	64	0	0	0	0	0	0	0	0	0	3	0	0	0	0	92	0	0	0	0	0	0	0	0	0	0	0	0	0	0	0
96	5	5	H	0	70	4	0	0	1161	0	2	0	0	89	0	0	0	0	172	0	0	0	0	0	0	0	1	0	21	0	0	0	0	26	0	0	0	0	0	0	0	4	2	0	0	0	0	2	0
96	5	6	H	0	43	1	0	0	676	0	0	0	0	856	0	0	0	0	93	0	0	0	0	4	0	0	0	0	15	0	0	0	2	91	0	0	0	0	0	0	0	0	9	0	0	0	0	22	0
96	5	7	H	0	32	1	0	0	481	0	0	0	0	287	0	0	0	0	260	0	0	0	0	7	0	0	0	0	82	0	0	0	2	22	0	0	0	5	0	0	0	1	200	0	1	0	0	2	0
96	6	1	H	0	52	0	0	0	1888	0	0	0	0	216	0	0	0	0	221	0	0	0	0	4	0	0	0	0	47	0	0	0	0	4	0	0	0	0	0	0	0	1	102	0	0	0	0	0	0
96	6	3	H	0	40	0	0	0	2801	0	0	0	0	133	0	0	0	0	312	0	0	0	0	0	0	0	0	0	0	0	0	0	0	3	0	0	0	0	0	0	0	1	0	0	0	0	0	0	0
96	6	4	H	0	29	0	0	0	589	0	0	0	0	446	0	0	0	0	128	0	0	0	0	1	0	0	0	0	23	0	0	0	1	40	0	0	0	0	0	0	0	0	6	0	0	0	0	4	0
96	6	5	H	0	14	0	0	0	105	0	0	0	0	80	0	0	0	0	27	0	0	0	0	1	0	0	0	0	8	0	0	0	1	15	0	0	0	0	0	0	0	1	0	0	0	0	0	1	0
96	6	6	H	0	48	0	0	0	74	0	1	0	0	1324	0	0	0	0	37	0	0	0	0	45	0	0	0	0	37	0	0	0	2	36	0	0	0	0	0	0	0	24	3	0	0	0	0	61	0
96	6	7	H	0	80	0	2	0	49	0	0	0	0	160	0	0	0	0	7	0	0	0	0	0	0	0	0	0	6	0	0	0	0	0	0	0	0	0	0	0	0	5	6	0	0	0	0	0	0
96	7	1	H	0	42	1	0	0	36	0	0	0	0	208	0	0	0	0	67	0	0	0	0	4	0	0	0	0	594	0	0	0	0	13	0	0	0	0	0	0	0	25	8	0	0	0	0	24	0
96	7	2	H	0	71	0	0	0	95	0	0	0	0	723	0	0	0	0	11	0	0	0	0	9	0	0	0	0	47	0	0	0	0	11	0	0	0	0	0	0	0	7	19	0	0	0	0	6	0
96	7	3	H	0	12	0	0	0	421	0	0	0	0	572	0	0	0	0	14	0	0	0	0	15	0	0	0	0	3	0	0	0	0	0	0	0	0	0	0	0	0	1	0	0	0	0	0	0	0
96	7	4	H	0	58	0	0	0	35	0	1	0	0	7	0	0	0	0	1	0	0	0	0	0	0	0	0	0	0	0	0	0	0	0	0	0	0	0	0	0	0	0	0	0	0	0	0	0	0
96	7	5	H	0	55	0	0	0	68	0	0	0	0	948	0	0	0	0	62	0	0	0	0	38	0	0	0	0	147	0	0	0	4	9	0	0	0	3	0	0	0	0	77	0	0	0	0	5	0
96	7	6	H	0	47	0	0	0	448	0	0	0	0	101	0	0	0	0	18	0	0	0	0	0	0	0	0	0	2	0	0	0	1	1	0	0	0	0	0	0	0	2	1	0	0	0	0	0	0
96	7	7	H	1	50	0	1	0	2174	0	4	0	0	32	0	0	0	0	5	0	0	0	0	0	0	0	0	0	1	0	0	0	1	0	0	0	0	1	0	0	0	3	10	0	0	0	0	0	0
96	8	1	H	0	39	0	0	0	1527	0	0	0	0	37	0	0	0	0	81	0	0	0	0	0	0	0	0	0	6	0	0	0	2	2	0	0	0	0	0	0	0	1	0	0	0	0	0	0	0
96	8	2	H	0	72	0	0	0	1788	1	0	0	0	38	0	0	0	0	343	0	0	0	0	0	0	0	0	0	1	0	0	0	1	0	0	0	0	0	0	0	0	1	0	0	0	0	0	0	0
96	8	3	H	0	107	0	0	0	1959	0	1	0	0	22	0	0	0	0	425	0	0	0	0	2	0	0	0	0	0	0	0	0	1	0	0	0	0	0	0	0	0	8	1	0	0	0	0	0	0
96	8	4	H	1	27	0	0	0	729	0	0	0	0	161	0	0	0	0	196	0	0	0	0	34	0	0	0	0	1	0	0	0	1	1	0	0	0	0	0	0	0	33	0	0	0	0	0	2	0
96	8	5	H	0	74	2	0	0	767	0	1	0	0	418	0	0	0	0	92	0	0	0	0	26	0	0	0	0	1	0	0	0	0	4	0	0	0	0	0	0	0	116	0	0	0	0	0	7	0
96	8	6	H	1	79	0	0	1	107	0	0	0	0	101	0	0	0	0	1158	0	0	0	0	549	0	0	0	0	37	0	0	0	0	0	0	0	0	0	0	0	0	3	2	0	0	0	0	7	0
96	8	7	H	0	76	0	0	0	567	0	0	0	0	65	0	0	0	0	174	0	0	0	0	41	0	0	0	0	9	0	0	0	0	1	0	0	0	0	0	0	0	49	0	0	1	0	0	0	0
96	9	1	H	0	91	0	0	0	478	0	1	0	0	13	0	0	0	0	125	0	0	0	0	8	0	0	0	0	0	0	0	0	2	5	0	0	0	0	0	0	0	159	0	0	0	0	0	1	0
96	9	2	H	0	89	1	2	0	456	0	0	0	0	22	1	0	0	0	65	0	0	0	0	7	0	0	0	0	1	0	0	0	2	21	0	0	0	0	0	0	0	42	1	0	0	0	0	0	0
96	9	3	H	0	106	0	0	0	877	0	0	0	0	32	0	0	0	0	103	0	0	0	0	24	0	0	0	0	0	0	0	0	0	30	0	0	0	0	0	0	0	60	0	0	0	0	0	0	0
96	9	4	H	1	154	0	0	0	26	0	0	0	0	294	0	0	0	0	65	0	0	0	0	195	0	0	0	0	14	0	0	0	0	7	0	0	0	0	0	0	0	570	0	0	0	0	0	87	0
96	9	5	H	1	10	0	0	0	1385	0	0	0	0	524	0	0	0	0	79	0	0	0	0	131	0	0	0	0	6	0	0	0	2	91	0	0	0	0	0	0	0	137	0	0	0	0	0	20	0
96	9	6	H	1	52	0	0	0	1364	0	0	0	0	248	0	0	0	0	66	0	0	0	0	94	0	0	0	0	1	0	0	0	0	49	0	0	0	0	0	0	0	51	0	0	0	0	0	8	0
96	9	7	H	1	68	0	0	0	1086	0	0	0	0	76	0	0	0	0	88	0	0	0	0	13	0	0	0	0	1	0	0	0	0	10	0	0	0	0	0	0	0	14	2	0	0	0	0	1	0
96	10	1	H	0	119	0	0	0	836	0	0	0	0	25	0	0	0	0	221	0	0	0	0	0	0	0	0	0	3	0	0	0	0	1	0	0	0	0	0	0	0	0	0	0	0	0	0	1	0
96	10	2	H	0	201	0	0	0	1618	0	0	0	0	68	0	0	0	0	462	0	0	0	0	1	0	0	0	0	0	0	0	0	2	14	0	0	0	0	0	0	0	1	0	0	0	0	0	2	0
96	10	3	H	1	219	0	0	0	2218	0	0	0	0	91	0	0	0	0	552	0	0	0	0	1	0	0	0	0	0	0	0	0	1	15	0	0	0	0	0	0	0	1	0	0	0	0	0	0	0
96	10	4	H	1	211	0	0	0	252	0	0	0	0	117	0	0	0	0	230	0	0	0	0	0	0	0	0	0	19	0	0	0	1	0	0	0	0	0	0	0	0	0	0	0	0	0	0	0	0
96	10	5	H	0	243	0	0	0	0	0	0	0	0	0	0	0	0	0	0	0	0	0	0	0	0	0	0	0	0	0	0	0	0	1	0	0	0	0	0	0	0	0	0	0	0	0	0	0	0
96	10	6	H	1	84	0	0	0	866	0	1	0	0	948	0	0	0	0	224	0	0	0	0	6	0	0	0	0	62	0	0	0	5	6	0	0	0	0	0	0	0	0	0	0	0	0	0	0	0
96	10	7	H	1	132	0	0	0	2340	0	0	0	0	282	0	0	0	0	164	0	0	0	0	1	0	0	0	0	15	0	0	0	3	1	0	0	0	0	0	0	0	0	0	0	0	0	0	0	0
7	1	1	H	1472	0	0	0	0	0	0	0	0	324	0	0	5	0	0	0	0	0	0	0	0	0	1	0	0	1	0	0	0	7	2	0	0	0	4	0	0	0	0	0	0	2	0	0	0	0
7	1	2	H	1486	0	0	0	0	0	0	0	0	473	0	0	0	0	0	0	0	0	0	0	0	0	0	0	0	0	0	0	0	0	0	0	0	0	0	0	0	0	0	0	0	0	0	0	0	0
7	1	3	H	1479	0	0	0	0	0	0	0	0	522	0	0	0	0	0	0	0	0	4	0	0	0	0	0	0	0	0	0	0	0	0	0	0	0	3	0	0	0	0	0	0	0	0	0	1	0
7	1	4	H	213	0	0	0	0	0	0	0	0	53	0	0	0	0	0	0	0	0	348	0	0	0	0	0	0	3	0	0	0	0	0	0	0	0	0	0	0	0	0	0	0	0	0	0	27	0
7	1	5	H	148	0	0	0	0	0	0	0	0	37	1	0	0	0	0	0	0	0	54	0	0	0	0	0	0	7	0	0	0	1	1	0	0	0	4	0	0	0	0	0	0	0	0	0	6	0
7	1	6	H	1150	0	0	0	0	0	0	0	0	18	0	0	42	0	0	0	0	0	181	0	1	0	0	0	0	1	0	0	0	3	0	0	0	0	1	0	0	0	0	0	0	0	0	0	13	0
7	1	7	H	965	0	0	0	0	0	0	0	0	58	0	0	19	0	0	0	0	0	69	0	0	0	0	0	0	1	0	0	0	1	0	0	0	0	0	0	0	0	0	0	0	0	0	0	7	0
7	2	1	H	2144	0	0	0	0	0	0	0	0	134	0	1	0	0	0	0	0	0	1	0	0	0	0	0	0	0	0	0	0	0	0	0	0	0	0	0	0	0	0	0	0	0	0	0	0	0
7	2	2	H	1765	0	0	0	0	0	0	0	0	277	0	0	3	0	0	0	0	0	1	0	0	0	0	0	0	0	0	0	0	1	0	0	0	0	2	0	0	0	0	0	0	0	0	0	0	0
7	2	3	H	1691	0	0	0	0	0	0	0	0	507	0	0	0	0	0	0	0	0	0	0	0	0	0	0	0	1	0	0	0	0	0	0	0	0	1	0	0	0	0	0	0	0	0	0	0	0
7	2	4	H	1495	0	0	0	0	0	0	0	0	420	0	1	1	0	0	0	0	0	21	0	0	0	6	0	0	0	0	0	0	6	1	0	0	0	2	0	0	0	0	0	0	3	0	0	0	0
7	2	5	H	1364	0	0	0	0	0	0	0	0	505	0	0	1	0	0	0	0	0	9	0	0	0	2	0	0	0	0	0	0	0	0	0	0	0	2	0	0	0	0	0	0	0	0	0	3	0
7	2	7	H	325	0	0	0	0	0	0	0	0	33	2	0	2	0	0	0	0	0	363	0	0	0	0	0	0	31	0	0	0	0	0	0	0	0	0	0	0	0	0	0	0	1	0	0	173	0
7	3	1	H	2429	0	0	0	0	0	0	0	0	79	0	0	7	0	0	0	0	0	18	0	0	0	0	0	0	0	0	0	0	0	0	0	0	0	1	0	0	0	0	0	0	0	0	0	2	0
7	3	2	H	2323	0	0	0	0	0	0	0	0	55	4	0	7	0	0	0	0	0	11	0	0	0	0	0	0	0	0	0	0	1	0	0	0	0	0	0	0	0	0	0	0	2	0	0	7	0
7	3	3	H	1386	0	0	0	0	0	0	0	0	281	1	0	1	0	0	0	0	0	0	0	0	0	3	0	0	0	0	0	0	1	0	0	0	0	3	0	0	0	0	0	0	2	0	0	0	0
7	3	4	H	1572	0	0	0	0	0	0	0	0	159	0	0	1	0	0	0	0	0	2	0	0	0	0	0	0	0	0	0	0	1	0	0	0	0	1	0	0	0	0	0	0	0	0	0	0	0
7	3	5	H	397	0	0	0	0	0	0	0	0	53	0	0	0	0	0	0	0	0	760	0	0	0	1	0	0	2	0	0	0	0	0	0	0	0	0	0	0	0	0	0	0	1	0	0	105	0
7	3	6	H	383	0	0	0	0	0	0	0	0	40	0	0	1	0	0	0	0	0	680	0	0	0	0	0	0	2	0	0	0	1	0	0	0	0	0	0	0	0	0	0	0	1	0	0	131	0
7	3	7	H	1718	0	0	0	0	0	0	0	0	44	0	1	6	0	0	0	0	0	360	0	0	0	1	0	0	0	0	0	0	0	0	0	0	0	0	0	0	0	0	0	0	0	0	0	18	0
7	4	1	H	2291	0	0	0	0	0	0	0	0	63	1	0	9	0	0	0	0	0	16	0	0	0	0	0	0	0	0	0	0	1	0	0	0	0	0	0	0	0	0	0	0	0	0	0	0	0
7	4	2	H	229	0	0	0	0	0	0	0	0	3	0	0	0	0	0	0	0	0	0	0	0	0	0	0	0	0	0	0	0	0	0	0	0	0	0	0	0	0	0	0	0	0	0	0	0	0
7	4	3	H	2371	0	0	0	0	0	0	0	0	140	0	0	0	0	0	0	0	0	0	0	0	0	0	0	0	0	0	0	0	2	0	0	0	0	2	0	0	1	0	0	0	1	0	0	0	0
7	4	4	H	1135	0	0	0	0	0	0	0	0	414	0	0	1	0	0	0	0	0	1	0	0	0	1	0	0	0	0	0	0	1	0	0	0	0	0	0	0	0	0	0	0	1	0	0	0	0
7	4	5	H	807	0	0	0	0	0	0	0	0	146	2	0	4	0	0	0	0	0	7	0	0	0	0	0	0	15	0	0	0	1	1	0	0	0	0	0	0	0	0	0	0	0	0	0	10	0
7	4	6	H	789	0	0	0	0	0	0	0	0	13	5	0	2	0	0	0	0	0	515	0	2	0	0	0	0	10	0	0	0	2	0	0	0	0	0	0	0	0	0	0	0	1	0	0	21	0
7	4	7	H	1495	0	0	0	0	0	0	0	0	286	7	0	10	0	0	0	0	0	22	0	0	0	1	0	0	35	0	0	0	2	0	0	0	0	0	0	0	0	0	0	0	1	0	0	17	0
7	5	1	H	1755	0	0	1	0	0	0	0	0	426	0	0	0	0	0	0	0	0	2	0	0	0	0	0	0	1	0	0	0	0	0	0	0	0	1	0	0	0	0	0	0	0	0	0	0	0
7	5	2	H	2055	0	0	0	0	0	0	0	0	275	0	0	1	0	0	0	0	0	1	0	0	0	1	0	0	1	0	0	0	0	0	0	0	0	0	0	0	0	0	0	0	0	0	0	0	0
7	5	3	H	796	0	0	0	0	0	0	0	0	36	5	0	3	0	0	0	0	0	2	0	0	0	12	0	0	1	0	0	0	65	14	0	0	0	91	0	0	0	0	0	0	93	0	0	0	0
7	5	4	H	544	0	0	0	0	0	0	0	0	72	12	1	1	0	0	0	0	0	3	0	0	1	18	0	0	5	0	0	0	68	20	0	0	0	157	0	0	3	0	0	0	125	0	0	0	0
7	5	5	H	145	0	0	0	0	0	0	0	0	6	11	0	0	0	0	1	0	0	7	0	0	1	10	0	0	8	0	0	0	58	18	0	0	0	193	0	0	9	0	0	0	161	0	0	0	0
7	5	6	H	268	0	0	0	1	0	0	0	0	48	7	0	4	0	0	0	0	0	2	0	0	0	25	0	0	2	0	0	0	37	14	0	0	0	135	0	0	8	0	0	0	112	0	0	0	0
7	5	7	H	456	0	0	0	0	0	0	0	0	119	6	0	5	0	0	0	0	0	0	0	0	0	5	0	1	0	0	0	0	24	12	0	0	0	116	0	0	6	0	0	0	78	0	0	0	0
7	6	1	H	1771	0	0	0	0	0	0	0	0	9	13	0	15	0	0	0	0	0	191	0	3	0	0	0	0	9	0	0	0	0	0	0	0	0	1	0	0	0	0	0	0	1	0	0	13	0
7	6	2	H	1747	0	0	0	0	0	0	0	0	5	1	1	13	0	0	0	0	0	213	0	1	0	2	0	0	2	0	0	0	0	0	0	0	0	0	0	0	0	0	0	0	1	0	0	8	0
7	6	3	H	1128	0	0	0	0	0	0	0	0	26	4	0	32	0	0	0	0	0	144	0	8	0	1	0	0	11	0	0	0	8	3	0	0	0	5	0	0	0	0	0	0	1	0	0	10	0
7	6	4	H	1537	0	0	0	0	0	0	0	0	2	0	0	9	0	0	0	0	0	113	0	1	0	0	0	0	0	0	0	0	0	0	0	0	0	1	0	0	0	0	0	0	0	0	0	7	0
7	6	5	H	2313	0	0	0	0	0	0	0	0	12	0	0	7	0	0	0	0	0	248	0	0	0	0	0	0	0	0	0	0	0	0	0	0	0	0	0	0	0	0	0	0	0	0	0	11	0
7	6	6	H	1685	0	0	0	0	0	0	0	0	4	0	0	10	0	0	0	0	0	133	0	1	0	1	0	0	0	0	0	0	1	0	0	0	0	0	0	0	0	0	0	0	0	0	0	5	0
7	6	7	H	1846	0	0	0	0	0	0	0	0	9	0	0	7	0	0	0	0	0	40	0	0	0	1	0	0	0	0	0	0	1	2	0	0	0	2	0	0	0	0	0	0	0	0	0	5	0
7	7	1	H	567	0	0	0	0	0	0	0	0	335	0	0	2	0	0	0	0	0	0	0	0	0	0	0	0	1	0	0	0	6	0	0	0	0	4	0	0	0	0	0	0	3	0	0	0	0
7	7	2	H	1049	0	0	1	0	0	0	0	0	467	0	0	3	0	0	0	0	0	3	0	0	0	0	0	0	1	0	0	0	2	1	0	0	0	3	0	0	0	0	0	0	0	0	0	0	0
7	7	3	H	1004	0	0	0	0	0	0	0	0	595	0	0	0	0	0	0	0	0	0	0	0	0	1	0	0	0	0	0	0	5	0	0	0	0	1	0	0	0	0	0	0	1	0	0	0	0
7	7	4	H	671	0	0	0	0	0	0	0	1	479	0	0	0	0	0	0	0	0	0	0	0	0	0	0	0	2	0	0	0	2	0	0	0	0	2	0	0	0	0	0	0	2	0	0	0	0
7	7	5	H	1487	0	0	0	0	0	0	0	0	497	1	0	5	1	0	0	0	0	0	0	0	0	0	0	0	1	0	0	0	2	1	0	0	0	1	0	0	0	0	0	0	0	0	0	0	0
7	7	6	H	843	0	0	0	1	0	0	0	0	273	0	0	46	0	0	0	0	0	0	0	1	0	0	0	0	2	0	0	0	24	5	0	0	0	9	0	0	0	0	0	0	2	0	0	0	0
7	7	7	H	1287	0	0	0	1	0	0	0	0	115	1	0	100	0	0	0	0	0	0	0	0	0	4	0	0	1	0	0	0	57	30	0	0	0	38	0	0	3	0	0	0	9	0	0	0	0
7	8	1	H	1173	0	0	0	0	0	0	0	0	238	1	1	3	0	0	0	0	0	0	0	0	0	1	0	0	0	0	0	0	5	3	0	0	0	4	0	0	0	0	0	0	5	0	0	0	0
7	8	2	H	968	0	0	0	0	0	0	0	0	322	0	0	1	0	0	0	0	0	0	0	0	0	4	0	0	0	0	0	0	4	2	0	0	0	0	0	0	0	0	0	0	1	0	0	0	0
7	8	3	H	356	0	0	0	0	0	0	0	0	141	0	1	1	0	0	0	0	0	0	0	0	0	2	0	0	0	0	0	0	3	0	0	0	0	3	0	0	0	0	0	0	4	0	0	0	0
7	8	4	H	2404	0	0	0	0	0	0	0	0	140	0	0	3	1	0	0	1	0	0	0	0	0	3	0	0	0	0	0	0	3	0	0	0	0	3	0	0	0	0	0	0	0	0	0	0	0
7	8	5	H	2125	0	0	0	0	0	0	0	0	124	0	0	1	0	0	0	0	0	4	0	0	0	1	0	0	0	0	0	0	1	1	0	0	0	0	0	0	0	0	0	0	1	0	0	0	0
7	8	6	H	1066	0	0	0	3	0	0	0	0	69	0	0	61	1	0	0	0	0	0	0	0	0	19	0	0	0	0	0	0	40	23	0	0	0	12	0	0	0	0	0	0	1	0	0	0	0
7	8	7	H	481	0	0	0	1	0	0	0	0	51	1	0	22	0	0	0	0	0	0	0	1	0	3	0	0	3	0	0	0	19	3	0	0	0	11	0	0	0	0	0	0	0	0	0	0	0
7	9	1	H	536	0	0	0	0	0	0	0	0	23	2	0	10	0	0	0	0	0	0	0	0	0	44	0	0	0	0	0	0	13	4	0	0	0	20	0	0	2	0	0	0	16	0	0	0	0
7	9	2	H	698	0	0	0	0	0	0	0	0	47	0	1	10	0	0	0	0	0	0	0	0	0	47	0	0	1	1	0	0	28	1	0	0	0	11	0	0	3	0	0	0	26	0	0	0	0
7	9	3	H	1877	0	0	1	0	0	0	0	0	34	0	0	1	0	0	0	0	0	0	0	0	0	13	0	0	0	0	0	0	5	0	0	0	0	6	0	0	1	0	0	0	7	0	0	0	0
7	9	4	H	2012	0	0	0	2	0	0	0	0	124	3	1	10	0	0	0	0	0	0	0	0	0	45	0	0	0	0	0	0	14	1	0	0	0	13	0	0	1	0	0	0	17	0	0	0	0
7	9	5	H	563	0	0	0	2	0	0	0	0	13	0	0	25	0	0	0	0	0	0	0	0	0	266	0	0	1	0	0	0	61	2	0	0	0	21	0	0	8	0	0	0	93	0	0	0	0
7	9	6	H	1158	0	0	0	3	0	0	0	0	48	0	0	9	0	0	0	1	0	0	0	0	0	44	0	0	2	0	0	0	21	5	0	0	1	28	0	0	2	0	0	0	17	0	0	0	0
7	9	7	H	790	0	0	1	0	0	0	0	0	112	0	2	0	1	0	0	0	0	0	0	0	0	0	0	0	0	0	0	0	0	1	0	0	0	0	0	0	0	0	0	0	0	0	0	0	0
7	10	1	H	1743	0	0	0	1	0	0	0	0	143	0	2	7	0	0	0	0	0	0	0	5	0	0	0	0	1	0	0	0	16	5	0	0	0	7	0	0	0	0	0	0	3	0	0	8	0
7	10	2	H	109	0	0	0	0	0	0	0	0	28	0	0	0	0	0	0	0	0	0	0	0	0	0	0	0	1	0	0	0	0	0	0	0	0	0	0	0	0	0	0	0	0	0	0	7	0
7	10	3	H	1148	0	0	1	0	0	0	0	0	179	0	0	0	0	0	0	1	0	0	0	1	0	0	0	0	0	1	0	0	1	0	0	0	0	1	0	0	0	0	0	0	0	0	0	7	0
7	10	4	H	1974	0	1	0	0	0	0	0	0	179	0	2	0	0	0	0	0	0	1	0	5	0	1	0	3	3	0	0	0	5	0	0	0	0	1	0	0	0	0	0	0	1	0	0	3	0
7	10	5	H	360	0	0	2	0	0	0	0	0	54	0	0	0	0	0	0	0	0	0	0	0	0	0	0	0	1	0	0	0	0	4	0	0	0	3	0	0	0	0	0	0	1	0	0	1	0
7	10	6	H	1411	0	0	0	0	0	0	0	0	172	0	1	3	0	0	0	0	0	0	0	4	0	0	0	0	3	0	0	0	1	0	0	0	0	2	0	0	0	0	0	0	0	0	0	2	0
7	10	7	H	1088	0	0	1	0	0	0	0	0	106	0	0	0	0	0	0	0	0	0	0	1	0	0	0	0	0	0	0	0	0	1	0	0	0	2	0	0	0	0	0	0	0	0	0	6	0
49	1	1	H	0	231	0	0	0	0	0	0	0	0	0	0	0	0	0	0	0	0	0	0	0	0	0	0	0	0	0	0	0	0	0	0	0	0	0	0	0	0	0	0	0	0	0	0	0	0
49	1	2	H	0	376	0	0	0	0	0	0	0	0	0	0	0	0	0	0	0	0	0	0	0	0	0	0	0	0	0	0	0	0	0	0	0	0	0	0	0	0	0	0	0	0	0	0	0	0
49	1	3	H	0	1017	0	0	0	0	0	1	0	0	0	0	0	0	0	0	0	0	0	0	0	0	0	0	0	0	0	0	0	0	0	0	0	0	0	0	0	0	0	0	0	0	0	0	0	0
49	1	4	H	0	930	0	0	0	0	0	0	0	0	0	0	0	0	0	0	0	0	0	0	0	0	0	0	0	0	0	0	0	0	0	0	0	0	0	0	0	0	0	0	0	0	0	0	0	0
49	1	5	H	0	934	0	0	0	0	0	0	0	0	0	0	0	0	0	0	0	0	0	0	0	0	0	0	0	0	0	0	0	0	0	0	0	0	0	0	0	0	0	0	0	0	0	0	0	0
49	1	6	H	0	733	0	0	0	0	0	0	0	0	0	0	0	0	0	0	0	0	0	0	0	0	0	0	0	0	0	0	0	0	0	0	0	0	0	0	0	0	0	0	0	0	0	0	0	0
49	1	7	H	0	344	0	0	0	0	0	0	0	0	0	0	0	0	0	0	0	0	0	0	0	0	0	0	0	0	0	0	0	0	0	0	0	0	0	0	0	0	0	0	0	0	0	0	0	0
49	2	1	H	0	821	0	0	0	0	0	0	0	0	0	0	0	0	0	0	0	0	0	0	0	0	0	0	0	0	0	0	0	0	0	0	0	0	0	0	0	0	0	0	0	0	0	0	0	0
49	2	2	H	0	888	0	0	0	0	0	0	0	0	0	0	0	0	0	0	0	0	0	0	0	0	0	0	0	0	0	0	0	0	0	0	0	0	0	0	0	0	0	0	0	0	0	0	0	0
49	2	3	H	0	1135	0	0	0	0	0	0	0	0	0	0	0	0	0	0	0	0	0	0	0	0	0	0	0	0	0	0	0	0	0	0	0	0	0	0	0	0	0	0	0	0	0	0	0	0
49	2	4	H	0	1231	0	0	0	0	0	3	0	0	0	0	0	0	0	0	0	0	0	0	0	0	0	0	0	0	0	0	0	0	0	0	0	0	0	0	0	0	0	0	0	0	0	0	0	0
49	2	5	H	0	882	0	0	0	0	0	0	0	0	0	0	0	0	0	0	0	0	0	0	0	0	0	0	0	0	0	0	0	0	0	0	0	0	0	0	0	0	0	0	0	0	0	0	0	0
49	2	7	H	0	1051	0	0	0	0	0	1	0	0	0	0	0	0	0	0	0	0	0	0	0	0	0	0	0	0	0	0	0	0	0	0	0	0	0	0	0	0	0	0	0	0	0	0	0	0
49	3	1	H	0	864	0	0	0	0	0	0	0	0	0	0	0	0	0	0	0	0	0	0	0	0	0	0	0	0	0	0	0	0	0	0	0	0	0	0	0	0	0	0	0	0	0	0	0	0
49	3	2	H	0	1094	0	0	0	0	0	1	0	0	0	0	0	0	0	0	0	0	0	0	0	0	0	0	0	0	0	0	0	0	0	0	0	0	0	0	0	0	0	0	0	0	0	0	0	0
49	3	3	H	0	653	0	0	0	0	0	0	0	0	0	0	0	0	0	0	0	0	0	0	0	0	0	0	0	0	0	0	0	0	0	0	0	0	0	0	0	0	0	0	0	0	0	0	0	0
49	3	4	H	0	619	0	0	0	0	0	0	0	0	0	0	0	0	0	0	0	0	0	0	0	0	0	0	0	0	0	0	0	0	0	0	0	0	0	0	0	0	0	0	0	0	0	0	0	0
49	3	5	H	0	1073	0	0	0	0	0	1	0	0	0	0	0	0	0	0	0	0	0	0	0	0	0	0	0	0	0	0	0	0	0	0	0	0	0	0	0	0	0	0	0	0	0	0	0	0
49	3	6	H	0	643	0	0	0	0	0	0	0	0	0	0	0	0	0	0	0	0	0	0	0	0	0	0	0	0	0	0	0	0	0	0	0	0	0	0	0	0	0	0	0	0	0	0	0	0
49	3	7	H	0	813	0	0	0	0	0	0	0	0	0	0	0	0	0	0	0	0	0	0	0	0	0	0	0	0	0	0	0	0	0	0	0	0	0	0	0	0	0	0	0	0	0	0	0	0
49	4	1	H	0	570	0	0	0	0	0	0	0	0	0	0	0	0	0	0	0	0	0	0	0	0	0	0	0	0	0	0	0	0	0	0	0	0	0	0	0	0	0	0	0	0	0	0	0	0
49	4	3	H	0	752	0	0	0	0	0	1	0	0	0	0	0	0	0	0	0	0	0	0	0	0	0	0	0	0	0	0	0	0	0	0	0	0	0	0	0	0	0	0	0	0	0	0	0	0
49	4	4	H	0	366	0	0	0	0	0	0	0	0	0	0	0	0	0	0	0	0	0	0	0	0	0	0	0	0	0	0	0	0	0	0	0	0	0	0	0	0	0	0	0	0	0	0	0	0
49	4	5	H	0	624	0	0	0	0	0	0	0	0	0	0	0	0	0	0	0	0	0	0	0	0	0	0	0	0	0	0	0	0	0	0	0	0	0	0	0	0	0	0	0	0	0	0	0	0
49	4	6	H	0	581	0	0	0	0	0	0	0	0	0	0	0	0	0	0	0	0	0	0	0	0	0	0	0	0	0	0	0	0	0	0	0	0	0	0	0	0	0	0	0	0	0	0	0	0
49	4	7	H	0	701	0	0	0	0	0	0	0	0	0	0	0	0	0	0	0	0	0	0	0	0	0	0	0	0	0	0	0	0	0	0	0	0	0	0	0	0	0	0	0	0	0	0	0	0
49	5	1	H	0	642	0	0	0	0	0	0	0	0	0	0	0	0	0	0	0	0	0	0	0	0	0	0	0	0	0	0	0	0	0	0	0	0	0	0	0	0	0	0	0	0	0	0	0	0
49	5	2	H	0	761	0	0	0	0	0	1	0	0	0	0	0	0	0	0	0	0	0	0	0	0	0	0	0	0	0	0	0	0	0	0	0	0	0	0	0	0	0	0	0	0	0	0	0	0
49	5	3	H	0	797	0	0	0	0	0	1	0	0	0	0	0	0	0	0	0	0	0	0	0	0	0	0	0	0	0	0	0	0	0	0	0	0	0	0	0	0	0	0	0	0	0	0	0	0
49	5	4	H	0	768	0	0	0	0	0	0	0	0	0	0	0	0	0	0	0	0	0	0	0	0	0	0	0	0	0	0	0	0	0	0	0	0	0	0	0	0	0	0	0	0	0	0	0	0
49	5	5	H	0	877	0	0	0	0	0	0	0	0	0	0	0	0	0	0	0	0	0	0	0	0	0	0	0	0	0	0	0	0	0	0	0	0	0	0	0	0	0	0	0	0	0	0	0	0
49	5	6	H	0	838	0	0	0	0	0	0	0	0	0	0	0	0	0	0	0	0	0	0	0	0	0	0	0	0	0	0	0	0	0	0	0	0	0	0	0	0	0	0	0	0	0	0	0	0
49	5	7	H	0	775	0	0	0	0	0	0	0	0	0	0	0	0	0	0	0	0	0	0	0	0	0	0	0	0	0	0	0	0	0	0	0	0	0	0	0	0	0	0	0	0	0	0	0	0
49	6	1	H	0	949	0	0	0	0	0	1	0	0	0	0	0	0	0	0	0	0	0	0	0	0	0	0	0	0	0	0	0	0	0	0	0	0	0	0	0	0	0	0	0	0	0	0	0	0
49	6	2	H	0	715	0	0	0	0	0	0	0	0	0	0	0	0	0	0	0	0	0	0	0	0	0	0	0	0	0	0	0	0	0	0	0	0	0	0	0	0	0	0	0	0	0	0	0	0
49	6	3	H	0	830	0	0	0	0	0	0	0	0	0	0	0	0	0	0	0	0	0	0	0	0	0	0	0	0	0	0	0	0	0	0	0	0	0	0	0	0	0	0	0	0	0	0	0	0
49	6	4	H	0	1061	0	0	0	0	0	1	0	0	0	0	0	0	0	0	0	0	0	0	0	0	0	0	0	0	0	0	0	0	0	0	0	0	0	0	0	0	0	0	0	0	0	0	0	0
49	6	5	H	0	1158	0	0	0	0	0	1	0	0	0	0	0	0	0	0	0	0	0	0	0	0	0	0	0	0	0	0	0	0	0	0	0	0	0	0	0	0	0	0	0	0	0	0	0	0
49	6	6	H	0	769	0	0	0	0	0	0	0	0	0	0	0	0	0	0	0	0	0	0	0	0	0	0	0	0	0	0	0	0	0	0	0	0	0	0	0	0	0	0	0	0	0	0	0	0
49	6	7	H	0	792	0	0	0	0	0	0	0	0	0	0	0	0	0	0	0	0	0	0	0	0	0	0	0	0	0	0	0	0	0	0	0	0	0	0	0	0	0	0	0	0	0	0	0	0
49	7	1	H	0	847	0	0	0	0	0	0	0	0	0	0	0	0	0	0	0	0	0	0	0	0	0	0	0	0	0	0	0	0	0	0	0	0	0	0	0	0	0	0	0	0	0	0	0	0
49	7	2	H	0	1099	0	0	0	0	0	0	0	0	0	0	0	0	0	0	0	0	0	0	0	0	0	0	0	0	0	0	0	0	0	0	0	0	0	0	0	0	0	0	0	0	0	0	0	0
49	7	3	H	0	867	0	0	0	0	0	1	0	0	0	0	0	0	0	0	0	0	0	0	0	0	0	0	0	0	0	0	0	0	0	0	0	0	0	0	0	0	0	0	0	0	0	0	0	0
49	7	4	H	0	1000	0	0	0	0	0	1	0	0	0	0	0	0	0	0	0	0	0	0	0	0	0	0	0	0	0	0	0	0	0	0	0	0	0	0	0	0	0	0	0	0	0	0	0	0
49	7	5	H	0	776	0	0	0	0	0	1	0	0	0	0	0	0	0	0	0	0	0	0	0	0	0	0	0	0	0	0	0	0	0	0	0	0	0	0	0	0	0	0	0	0	0	0	0	0
49	7	6	H	0	843	0	0	0	0	0	0	0	0	0	0	0	0	0	0	0	0	0	0	0	0	0	0	0	0	0	0	0	0	0	0	0	0	0	0	0	0	0	0	0	0	0	0	0	0
49	7	7	H	0	1041	0	0	0	0	0	0	0	0	0	0	0	0	0	0	0	0	0	0	0	0	0	0	0	0	0	0	0	0	0	0	0	0	0	0	0	0	0	0	0	0	0	0	0	0
49	8	1	H	0	982	0	0	0	0	0	0	0	0	0	0	0	0	0	0	0	0	0	0	0	0	0	0	0	0	0	0	0	0	0	0	0	0	0	0	0	0	0	0	0	0	0	0	0	0
49	8	2	H	0	1065	0	0	0	0	0	0	0	0	0	0	0	0	0	0	0	0	0	0	0	0	0	0	0	0	0	0	0	0	0	0	0	0	0	0	0	0	0	0	0	0	0	0	0	0
49	8	3	H	0	1008	0	0	0	0	0	0	0	0	0	0	0	0	0	0	0	0	0	0	0	0	0	0	0	0	0	0	0	0	0	0	0	0	0	0	0	0	0	0	0	0	0	0	0	0
49	8	5	H	0	1299	0	0	0	0	0	1	0	0	0	0	0	0	0	0	0	0	0	0	0	0	0	0	0	0	0	0	0	0	0	0	0	0	0	0	0	0	0	0	0	0	0	0	0	0
49	8	6	H	0	786	0	0	0	0	0	1	0	0	0	0	0	0	0	0	0	0	0	0	0	0	0	0	0	0	0	0	0	0	0	0	0	0	0	0	0	0	0	0	0	0	0	0	0	0
49	8	7	H	0	985	0	0	0	0	0	3	0	0	0	0	0	0	0	0	0	0	0	0	0	0	0	0	0	0	0	0	0	0	0	0	0	0	0	0	0	0	0	0	0	0	0	0	0	0
49	9	1	H	0	995	0	0	0	0	0	2	0	0	0	0	0	0	0	0	0	0	0	0	0	0	0	0	0	0	0	0	0	0	0	0	0	0	0	0	0	0	0	0	0	0	0	0	0	0
49	9	2	H	0	1184	0	0	0	0	0	0	0	0	0	0	0	0	0	0	0	0	0	0	0	0	0	0	0	0	0	0	0	0	0	0	0	0	0	0	0	0	0	0	0	0	0	0	0	0
49	9	3	H	0	531	0	0	0	0	0	0	0	0	0	0	0	0	0	0	0	0	0	0	0	0	0	0	0	0	0	0	0	0	0	0	0	0	0	0	0	0	0	0	0	0	0	0	0	0
49	9	4	H	0	702	0	0	0	0	0	1	0	0	0	0	0	0	0	0	0	0	0	0	0	0	0	0	0	0	0	0	0	0	0	0	0	0	0	0	0	0	0	0	0	0	0	0	0	0
49	9	5	H	0	965	0	0	0	0	0	2	0	0	0	0	0	0	0	0	0	0	0	0	0	0	0	0	0	0	0	0	0	0	0	0	0	0	0	0	0	0	0	0	0	0	0	0	0	0
49	9	6	H	0	780	0	0	0	0	0	1	0	0	0	0	0	0	0	0	0	0	0	0	0	0	0	0	0	0	0	0	0	0	0	0	0	0	0	0	0	0	0	0	0	0	0	0	0	0
49	9	7	H	0	987	0	0	0	0	0	3	0	0	0	0	0	0	0	0	0	0	0	0	0	0	0	0	0	0	0	0	0	0	0	0	0	0	0	0	0	0	0	0	0	0	0	0	0	0
49	10	1	H	0	830	0	0	0	0	0	9	0	0	0	0	0	0	0	0	0	0	0	0	0	0	0	0	0	0	0	0	0	0	0	0	0	0	0	0	0	0	0	0	0	0	0	0	0	0
49	10	2	H	0	723	0	0	0	0	0	3	0	0	0	0	0	0	0	0	0	0	0	0	0	0	0	0	0	0	0	0	0	0	0	0	0	0	0	0	0	0	0	0	0	0	0	0	0	0
49	10	3	H	0	757	0	0	0	0	0	0	0	0	0	0	0	0	0	0	0	0	0	0	0	0	0	0	0	0	0	0	0	0	0	0	0	0	0	0	0	0	0	0	0	0	0	0	0	0
49	10	4	H	0	818	0	0	0	0	0	0	0	0	0	0	0	0	0	0	0	0	0	0	0	0	0	0	0	0	0	0	0	0	0	0	0	0	0	0	0	0	0	0	0	0	0	0	0	0
49	10	5	H	0	665	0	0	0	0	0	3	0	0	0	0	0	0	0	0	0	0	0	0	0	0	0	0	0	0	0	0	0	0	0	0	0	0	0	0	0	0	0	0	0	0	0	0	0	0
49	10	6	H	0	756	0	0	0	0	0	7	0	0	0	0	0	0	0	0	0	0	0	0	0	0	0	0	0	0	0	0	0	0	0	0	0	0	0	0	0	0	0	0	0	0	0	0	0	0
49	10	7	H	0	706	0	0	0	0	0	0	0	0	0	0	0	0	0	0	0	0	0	0	0	0	0	0	0	0	0	0	0	0	0	0	0	0	0	0	0	0	0	0	0	0	0	0	0	0
52	1	1	H	0	0	0	0	0	0	0	102	0	0	0	0	0	0	0	0	0	0	0	0	0	0	0	0	0	0	0	0	0	0	0	0	0	0	0	0	0	0	0	0	0	0	0	0	0	0
52	1	2	H	0	1	0	0	0	0	0	330	0	0	0	0	0	0	0	0	0	0	0	0	0	0	0	0	0	0	0	0	0	0	0	0	0	0	0	0	0	0	0	0	0	0	0	0	0	0
52	1	3	H	0	0	0	0	0	0	0	307	0	0	0	0	0	0	0	0	0	0	0	0	0	0	0	0	0	0	0	0	0	0	0	0	0	0	0	0	0	0	0	0	0	0	0	0	0	0
52	1	6	H	0	0	0	0	0	0	0	156	0	0	0	0	0	0	0	0	0	0	0	0	0	0	0	0	0	0	0	0	0	0	0	0	0	0	0	0	0	0	0	0	0	0	0	0	0	0
52	1	7	H	0	0	0	0	0	0	0	283	0	0	0	0	0	0	0	0	0	0	0	0	0	0	0	0	0	0	0	0	0	0	0	0	0	0	0	0	0	0	0	0	0	0	0	0	0	0
52	2	1	H	0	0	0	0	0	0	0	357	0	0	0	0	0	0	0	0	0	0	0	0	0	0	0	0	0	0	0	0	0	0	0	0	0	0	0	0	0	0	0	0	0	0	0	0	0	0
52	2	2	H	0	0	0	0	0	0	0	150	0	0	0	0	0	0	0	0	0	0	0	0	0	0	0	0	0	0	0	0	0	0	0	0	0	0	0	0	0	0	0	0	0	0	0	0	0	0
52	2	3	H	0	0	0	0	0	0	0	143	0	0	0	0	0	0	0	0	0	0	0	0	0	0	0	0	0	0	0	0	0	0	0	0	0	0	0	0	0	0	0	0	0	0	0	0	0	0
52	2	4	H	0	14	0	0	0	0	0	17	0	0	0	0	0	0	0	0	0	0	0	0	0	0	0	0	0	0	0	0	0	0	0	0	0	0	0	0	0	0	0	0	0	0	0	0	0	0
52	2	5	H	0	24	0	0	0	0	0	143	0	0	0	0	0	0	0	0	0	0	0	0	0	0	0	0	0	0	0	0	0	0	0	0	0	0	0	0	0	0	0	0	0	0	0	0	0	0
52	2	6	H	0	8	0	0	0	0	0	54	0	0	0	0	0	0	0	0	0	0	0	0	0	0	0	0	0	0	0	0	0	0	0	0	0	0	0	0	0	0	0	0	0	0	0	0	0	0
52	2	7	H	0	16	0	0	0	0	0	79	0	0	0	0	0	0	0	0	0	0	0	0	0	0	0	0	0	0	0	0	0	0	0	0	0	0	0	0	0	0	0	0	0	0	0	0	0	0
52	3	1	H	0	14	0	0	0	0	0	154	0	0	0	0	0	0	0	0	0	0	0	0	0	0	0	0	0	0	0	0	0	0	0	0	0	0	0	0	0	0	0	0	0	0	0	0	0	0
52	3	2	H	0	27	0	0	0	0	0	215	0	0	0	0	0	0	0	0	0	0	0	0	0	0	0	0	0	0	0	0	0	0	0	0	0	0	0	0	0	0	0	0	0	0	0	0	0	0
52	3	3	H	0	0	0	0	0	0	0	216	0	0	0	0	0	0	0	0	0	0	0	0	0	0	0	0	0	0	0	0	0	0	0	0	0	0	0	0	0	0	0	0	0	0	0	0	0	0
52	3	4	H	0	0	0	0	0	0	0	115	0	0	0	0	0	0	0	0	0	0	0	0	0	0	0	0	0	0	0	0	0	0	0	0	0	0	0	0	0	0	0	0	0	0	0	0	0	0
52	3	5	H	0	7	0	0	0	0	0	232	0	0	0	0	0	0	0	0	0	0	0	0	0	0	0	0	0	0	0	0	0	0	0	0	0	0	0	0	0	0	0	0	0	0	0	0	0	0
52	3	6	H	0	8	0	0	0	0	0	219	0	0	0	0	0	0	0	0	0	0	0	0	0	0	0	0	0	0	0	0	0	0	0	0	0	0	0	0	0	0	0	0	0	0	0	0	0	0
52	3	7	H	0	21	0	0	0	0	0	68	0	0	0	0	0	0	0	0	0	0	0	0	0	0	0	0	0	0	0	0	0	0	0	0	0	0	0	0	0	0	0	0	0	0	0	0	0	0
52	4	1	H	0	15	0	0	0	0	0	0	0	0	0	0	0	0	0	0	0	0	0	0	0	0	0	0	0	0	0	0	0	0	0	0	0	0	0	0	0	0	0	0	0	0	0	0	0	0
52	4	2	H	0	18	0	0	0	0	0	4	0	0	0	0	0	0	0	0	0	0	0	0	0	0	0	0	0	0	0	0	0	0	0	0	0	0	0	0	0	0	0	0	0	0	0	0	0	0
52	4	3	H	0	47	0	0	0	0	0	2	0	0	0	0	0	0	0	0	0	0	0	0	0	0	0	0	0	0	0	0	0	0	0	0	0	0	0	0	0	0	0	0	0	0	0	0	0	0
52	4	4	H	21	0	71	0	0	0	0	2	0	0	6	0	0	0	4	0	0	0	0	0	0	0	0	0	0	0	0	0	0	1	0	0	0	0	0	0	0	0	0	0	0	2	0	0	0	0
52	4	5	H	0	6	0	0	0	0	1	4	0	0	4	0	0	0	7	0	0	0	0	0	0	0	0	0	0	0	0	0	0	1	0	0	0	0	0	0	0	0	0	0	0	2	0	0	0	0
52	4	6	H	184	3	2	0	0	0	1	215	0	0	4	0	0	0	9	0	0	0	0	0	0	0	0	0	0	0	0	0	0	1	0	0	0	0	0	0	0	0	0	0	0	2	0	0	0	0
52	4	7	H	26	19	3	0	0	0	0	40	0	0	2	0	0	0	2	0	0	0	0	0	0	0	0	0	0	0	0	0	0	0	0	0	0	0	0	0	0	0	0	0	0	5	0	0	0	0
52	5	1	H	2	565	0	0	1	0	0	148	0	0	0	0	0	0	938	0	0	0	0	0	0	0	0	0	0	0	0	0	0	0	0	0	0	0	0	0	0	0	0	0	0	0	0	0	0	0
52	5	2	H	123	2	0	0	0	0	0	216	0	0	0	0	0	0	635	0	0	0	0	0	0	0	0	0	0	0	0	0	0	0	0	0	0	0	0	0	0	0	0	0	0	0	0	0	0	0
52	5	3	H	1	0	0	0	0	0	1	85	0	0	0	0	0	0	240	0	0	0	0	0	0	0	0	0	0	0	0	0	0	0	0	0	0	0	0	0	0	0	0	0	0	0	0	0	0	0
52	5	4	H	4	3	0	0	0	0	1	144	0	0	0	0	0	0	662	0	0	0	0	0	0	0	0	0	0	0	0	0	0	0	0	0	0	0	0	0	0	0	0	0	0	0	0	0	0	0
52	5	5	H	100	0	0	0	0	0	1	138	0	0	0	0	0	0	581	0	0	0	0	0	0	0	0	0	0	0	0	1	0	0	0	0	0	0	0	0	0	0	0	0	0	0	0	0	0	0
52	5	6	H	0	67	1	0	0	0	1	129	0	0	0	0	0	0	637	0	0	0	0	0	1	0	0	0	0	0	0	0	0	0	0	0	0	0	0	0	0	0	0	0	0	0	0	0	0	0
52	5	7	H	158	1	1	0	0	0	0	112	0	0	2	0	0	0	800	0	0	0	0	0	0	0	0	0	0	0	0	146	0	0	0	0	0	0	0	0	0	0	0	0	0	0	0	0	0	0
52	6	1	H	11	845	0	0	0	0	0	536	0	0	1	0	0	0	171	0	0	0	0	0	0	0	0	0	0	0	0	0	0	0	0	0	0	0	0	0	0	0	0	0	0	2	0	0	0	0
52	6	3	H	131	2	58	14	0	0	3	380	0	0	0	0	0	0	214	0	0	0	0	0	0	0	0	0	0	0	0	0	0	0	0	0	0	0	0	0	0	0	0	0	0	0	0	0	0	0
52	6	4	H	262	3	0	0	0	0	0	441	0	0	0	0	0	0	169	0	0	0	0	0	0	0	0	0	0	0	0	0	0	0	0	0	0	0	0	0	0	0	0	0	0	0	0	0	0	0
52	6	5	H	138	138	1	0	0	0	1	429	0	0	0	0	0	0	177	0	0	0	0	0	0	0	0	0	0	0	0	0	0	0	0	0	0	0	0	0	0	0	0	0	0	1	0	0	0	0
52	6	6	H	281	2	0	0	0	0	0	134	0	0	0	1	0	0	73	0	0	0	0	0	0	0	0	0	0	0	0	0	0	0	0	0	0	0	0	0	0	0	0	0	0	0	0	0	0	0
52	6	7	H	1	303	0	0	0	0	2	138	0	0	0	0	0	0	76	0	0	0	0	0	0	0	0	0	0	0	0	0	0	0	0	0	0	0	0	0	0	0	0	0	0	1	0	0	0	0
52	7	1	H	219	29	129	0	0	0	2	493	0	0	0	0	0	0	244	0	0	0	0	0	0	0	0	0	0	0	0	2	0	0	0	0	0	0	0	0	0	0	0	0	0	0	0	0	0	0
52	7	2	H	646	20	1	0	0	0	0	561	0	0	0	0	0	0	121	0	0	0	0	0	0	0	0	0	0	0	0	0	0	0	0	0	0	0	0	0	0	0	0	0	0	1	0	0	0	0
52	7	3	H	57	789	0	0	0	0	0	574	0	0	0	0	0	0	79	0	0	0	0	0	0	0	0	0	0	0	0	1	1	0	0	0	0	0	0	0	0	0	0	0	0	0	0	0	0	0
52	7	4	H	55	121	0	0	0	0	0	227	0	0	0	0	0	0	101	0	0	0	0	0	0	0	0	0	0	0	0	0	0	0	0	0	0	0	0	0	0	0	0	0	0	0	0	0	0	0
52	7	6	H	3	4	0	0	0	0	1	331	0	0	0	0	0	0	82	0	0	0	0	0	0	0	0	0	0	0	0	0	0	0	0	0	0	0	0	0	0	0	0	0	0	0	0	0	0	0
52	7	7	H	23	0	0	1	0	0	0	97	0	0	1	0	0	0	111	0	0	0	0	0	0	0	0	0	0	0	0	8	0	0	0	0	0	0	0	0	0	0	0	0	0	0	0	0	0	0
52	8	1	H	0	272	0	0	0	0	0	238	0	0	0	0	0	0	21	0	0	0	0	0	0	0	0	0	0	0	0	0	0	0	0	0	0	0	0	0	0	0	0	0	0	0	0	0	0	0
52	8	2	H	3	68	1	0	0	0	2	65	0	0	0	0	0	0	32	0	0	0	0	0	0	0	0	0	0	0	0	0	0	0	0	0	0	0	0	0	0	0	0	0	0	0	0	0	0	0
52	8	3	H	1	14	0	0	0	0	0	18	0	0	2	0	0	0	40	0	0	0	0	0	0	0	0	0	0	0	0	0	0	0	0	0	0	0	0	0	0	0	0	0	0	0	0	0	0	0
52	8	4	H	1	525	1	0	0	0	1	10	0	0	1	0	0	0	49	0	0	0	0	0	0	0	0	0	0	0	0	0	0	0	0	0	0	0	0	0	1	0	0	0	0	0	0	0	0	0
52	8	5	H	5	3	1	0	0	0	0	9	0	0	0	1	0	0	7	0	0	0	0	0	0	0	0	0	0	0	0	0	0	0	0	0	0	0	0	0	0	0	0	0	0	0	0	0	0	0
52	8	6	H	0	1	0	0	0	0	0	4	0	0	0	0	0	0	4	0	0	0	0	0	0	0	0	0	0	0	0	0	0	0	0	0	0	0	0	0	0	0	0	0	0	0	0	0	0	0
52	8	7	H	7	8	3	0	0	0	1	13	0	0	0	1	0	0	22	0	0	0	0	0	0	0	0	0	0	0	0	0	0	0	0	0	0	0	0	0	0	0	0	0	0	0	0	0	0	0
52	9	1	H	78	91	1	0	1	0	1	224	0	0	0	0	0	0	145	0	0	0	0	0	0	0	0	0	0	0	0	0	0	0	0	0	0	0	0	0	1	0	0	0	0	0	0	0	0	0
52	9	2	H	0	892	0	1	0	0	0	262	0	0	3	0	0	0	261	0	0	0	0	0	0	0	0	0	0	0	0	0	0	0	0	0	0	0	0	0	0	0	0	0	0	4	0	0	0	0
52	9	3	H	328	8	0	0	0	0	1	573	0	0	4	0	0	0	115	0	0	0	0	0	0	0	0	0	0	0	0	0	0	0	0	0	0	0	0	0	0	0	0	0	0	2	0	0	0	0
52	9	4	H	1	531	0	0	0	0	0	95	0	0	3	0	0	0	64	0	0	0	0	0	0	0	1	0	0	0	0	0	0	2	0	0	0	0	0	0	0	0	0	0	0	3	0	0	0	0
52	9	5	H	1	93	0	0	0	0	0	12	0	0	1	2	0	0	15	0	0	0	0	0	0	0	0	0	0	0	0	1	0	0	0	0	0	0	0	0	0	0	0	0	0	0	0	0	0	0
52	9	6	H	2	7	0	0	0	0	3	189	0	0	2	1	0	0	194	0	0	0	0	0	0	0	1	0	0	0	0	0	0	1	0	0	0	0	0	0	0	0	0	0	0	5	0	0	0	0
52	9	7	H	2	1	3	0	0	0	1	99	0	0	1	0	0	0	85	0	0	0	0	0	0	0	0	0	0	0	0	0	0	0	0	0	0	0	0	0	0	0	0	0	0	3	0	0	0	0
52	10	1	H	8	448	1	0	0	0	4	615	0	0	0	1	0	0	141	0	0	0	0	0	0	0	0	0	0	0	0	0	0	0	0	0	1	0	0	0	0	0	0	0	0	0	0	0	0	0
52	10	2	H	32	0	1	0	0	0	2	420	0	0	0	0	0	0	104	0	0	0	0	0	1	0	0	0	0	0	0	0	0	0	0	0	0	0	0	0	0	0	0	0	0	0	0	0	0	0
52	10	3	H	7	440	2	0	0	0	5	332	0	0	1	1	0	0	99	0	0	0	0	0	0	0	0	0	0	0	0	0	0	0	0	0	0	0	0	0	0	0	0	0	0	0	0	0	0	0
52	10	4	H	1	522	2	1	0	0	2	393	0	0	1	1	0	0	207	0	0	0	0	0	0	0	0	0	0	0	0	1	0	0	0	0	0	0	0	0	0	0	0	0	0	0	0	0	0	0
52	10	5	H	7	6	0	0	0	0	2	210	0	0	0	0	0	0	96	0	0	0	0	0	0	0	0	0	0	0	0	0	0	0	0	0	0	0	0	0	0	0	0	0	0	0	0	0	0	0
52	10	6	H	67	3	0	0	0	0	2	0	0	0	0	3	0	0	27	0	0	0	0	0	0	0	0	0	0	0	0	33	0	0	0	0	0	0	0	0	0	0	0	0	0	0	0	0	0	0
52	10	7	H	6	182	3	0	0	0	0	364	0	0	1	1	0	0	49	0	0	0	0	0	0	0	0	0	0	0	0	0	1	0	0	0	0	0	0	0	0	0	0	0	0	0	0	0	0	0
[truncated: 88 more columns]
